# Supplementary material for: Creating synthetic spaces for higher-order topological sound transport
Source: Nat Commun. 2021 Aug 19;12:5028. doi: 10.1038/s41467-021-25305-z (PMC8377151; doi:10.1038/s41467-021-25305-z)
Supplement: Supplementary file 7 — Source Data [file 41467_2021_25305_MOESM7_ESM.xlsx]

## Sheet: Figure1
Fig 1c													Fig 1d			Fig 1e
	k_z = 0	k_z = 0.31416	k_z = 0.62832	k_z = 0.94248	k_z = 1.25664	k_z = 1.57080	k_z = 1.88496	k_z = 2.19912	k_z = 2.51328	k_z = 2.82744	k_z = 3.14160		phi/pi	k_z/pi		6.5736	5.41009	2.22714	3.79346	3.12898	1.4539	2.21959	1.44788	0.870976	1.13839	0.697955	0.443783	0.493853	0.25789	0.0927541
phi	Frequency (Hz)	Frequency (Hz)	Frequency (Hz)	Frequency (Hz)	Frequency (Hz)	Frequency (Hz)	Frequency (Hz)	Frequency (Hz)	Frequency (Hz)	Frequency (Hz)	Frequency (Hz)		-0.2	0.616617		4.74185	8.33105	2.92922	3.48968	5.25395	1.2005	1.72397	2.36579	0.823077	1.18047	1.51159	0.592701	0.707604	1.00541	0.386129
-3.14159	1.85905e-09	413.082	820.842	1217.52	1596.46	1949.61	2267	2536.52	2744.3	2876.33	2921.73		-0.19	0.619851		3.82627	7.20604	2.76288	2.72605	4.65203	1.72294	1.87177	2.66972	1.47162	1.05141	1.96804	0.87528	0.719992	1.23764	0.613946
-2.82743	1.30728e-09	413.013	820.702	1217.31	1596.18	1949.25	2266.57	2536.03	2743.74	2875.74	2921.13		-0.18	0.62303		1.84133	3.4602	1.68494	1.37981	2.88264	1.32709	1.18379	2.01663	1.31102	0.848028	1.81615	1.11662	0.672183	1.53781	0.67423
-2.51327	8.98901e-10	412.783	820.24	1216.61	1595.24	1948.06	2265.14	2534.36	2741.88	2873.74	2919.08		-0.17	0.626219		3.27475	5.82804	2.80663	2.3671	5.11291	1.81126	2.16521	2.87765	1.82116	1.04178	3.16907	1.45004	1.38578	2.37892	1.05864
-2.19911	2.66734e-09	412.51	819.691	1215.78	1594.12	1946.65	2263.44	2532.39	2739.67	2871.37	2916.65		-0.16	0.628936		2.39324	4.95586	2.10761	2.07554	4.06057	1.86313	1.77428	3.40292	1.63294	1.49803	2.86476	1.29748	1.2306	2.40038	1.00083
-1.88496	2.64192e-09	412.521	819.711	1215.81	1594.15	1946.68	2263.45	2532.39	2739.66	2871.34	2916.62		-0.15	0.631799		1.47975	2.66751	1.17578	1.44921	2.36939	0.766243	1.28059	1.70256	1.01305	0.938633	1.705	0.458324	0.763293	1.07618	0.731609
-1.5708	7.31027e-10	412.71	820.091	1216.38	1594.91	1947.63	2264.58	2533.69	2741.09	2872.86	2918.18		-0.14	0.63435		1.17398	2.50155	1.27044	1.21602	2.55796	1.22382	1.20251	2.44118	1.21895	1.09753	2.27226	1.16194	1.01058	2.21562	1.01049
-1.25664	2.6347e-09	412.987	820.647	1217.22	1596.04	1949.05	2266.3	2535.67	2743.3	2875.24	2920.61		-0.13	0.636677		2.09739	3.49602	1.99418	1.83743	4.47696	1.50494	2.51657	3.51548	1.54403	1.79009	3.68998	1.4488	1.91098	3.12531	1.62204
-0.942478	1.04799e-10	413.122	820.918	1217.63	1596.59	1949.74	2267.12	2536.62	2744.37	2876.37	2921.77		-0.12	0.638963		1.0588	2.3765	0.916653	1.41336	2.33868	0.701924	1.5378	2.03244	0.517085	1.28913	1.66745	0.490868	0.976992	1.4962	0.682202
-0.628319	1.06217e-08	413.114	820.902	1217.61	1596.57	1949.72	2267.11	2536.63	2744.39	2876.41	2921.81		-0.11	0.641019		0.795464	1.33038	0.93815	0.77073	2.08477	0.719441	1.20603	1.4253	1.68608	0.767513	3.22875	1.13792	1.58833	2.31725	2.14474
-0.314159	9.65667e-10	412.779	820.232	1216.6	1595.22	1948.04	2265.1	2534.32	2741.83	2873.68	2919.02		-0.1	0.642905		1.04783	2.43658	1.26469	1.50119	2.95536	1.16317	1.67721	2.94461	1.41064	1.71644	4.41093	2.30796	2.46033	5.44603	2.88494
0	1.10488e-08	412.645	819.964	1216.2	1594.68	1947.37	2264.3	2533.4	2740.81	2872.6	2917.92		-0.09	0.644662		0.786143	1.75064	0.69931	1.28713	1.95147	0.601179	1.49642	2.02141	0.691334	1.47178	2.03071	0.887597	1.33051	2.3547	1.28495
0.314159	2.81768e-09	412.788	820.249	1216.62	1595.25	1948.08	2265.15	2534.38	2741.9	2873.75	2919.09		-0.08	0.646158		0.277272	0.528956	0.132926	0.562597	0.299613	0.4113	0.683466	0.242884	0.983148	0.217947	2.25884	1.88161	1.08439	4.11261	2.33395
0.628319	2.35377e-09	413.105	820.884	1217.58	1596.53	1949.67	2267.05	2536.55	2744.3	2876.31	2921.71		-0.07	0.647591		0.169477	0.500989	0.491816	0.255789	1.06925	0.835919	0.495769	1.57811	1.8101	0.745841	4.27377	2.80521	2.39575	6.96384	4.10068
0.942478	1.53085e-08	413.09	820.853	1217.53	1596.46	1949.58	2266.94	2536.42	2744.14	2876.14	2921.53		-0.06	0.648709		0.0932243	0.280168	0.202909	0.177355	0.57043	0.348102	0.221013	0.899424	0.645669	0.532251	2.0519	1.30318	1.29744	3.41988	2.08855
1.25664	6.26685e-09	412.979	820.632	1217.2	1596.01	1949.02	2266.27	2535.64	2743.28	2875.22	2920.58		-0.05	0.649742
1.5708	7.10465e-09	412.707	820.085	1216.37	1594.9	1947.62	2264.59	2533.7	2741.12	2872.9	2918.21		-0.04	0.650566
1.88496	1.0742e-08	412.559	819.789	1215.93	1594.31	1946.88	2263.7	2532.69	2740	2871.71	2917		-0.03	0.651224
2.19911	5.90709e-10	412.486	819.644	1215.71	1594.03	1946.54	2263.3	2532.24	2739.51	2871.2	2916.48		-0.02	0.651681
2.51327	1.46822e-09	412.76	820.194	1216.54	1595.15	1947.96	2265.02	2534.23	2741.74	2873.59	2918.93		-0.01	0.651957
2.82743	1.00062e-08	412.975	820.627	1217.2	1596.03	1949.06	2266.35	2535.78	2743.47	2875.44	2920.83		0	0.65205
3.14159	3.60038e-09	413.05	820.777	1217.42	1596.33	1949.44	2266.8	2536.3	2744.05	2876.07	2921.47		0.01	0.651957
-3.14159	449.917	610.95	936.481	1298.68	1659.61	2002.08	2312.73	2577.9	2782.96	2913.49	2958.42		0.02	0.651681
-2.82743	451.912	612.389	937.359	1299.24	1659.97	2002.3	2312.84	2577.93	2782.92	2913.41	2958.33		0.03	0.651224
-2.51327	456.296	615.437	938.974	1299.95	1660.04	2001.87	2311.99	2576.73	2781.44	2911.76	2956.61		0.04	0.650566
-2.19911	459.318	617.535	940.064	1300.4	1660.03	2001.5	2311.31	2575.78	2780.29	2910.48	2955.28		0.05	0.649742
-1.88496	459.026	617.294	939.86	1300.2	1659.81	2001.25	2311.03	2575.47	2779.95	2910.11	2954.9		0.06	0.648709
-1.5708	455.39	614.733	938.45	1299.5	1659.61	2001.43	2311.52	2576.22	2780.91	2911.2	2956.04		0.07	0.647591
-1.25664	451.604	612.129	937.127	1298.99	1659.69	2001.98	2312.47	2577.51	2782.46	2912.93	2957.83		0.08	0.646158
-0.942478	451.101	611.84	937.097	1299.16	1660.02	2002.45	2313.07	2578.23	2783.26	2913.79	2958.71		0.09	0.644662
-0.628319	454.229	614.165	938.644	1300.31	1660.95	2003.26	2313.8	2578.91	2783.91	2914.42	2959.34		0.1	0.642905
-0.314159	458.413	617.021	940.037	1300.75	1660.69	2002.42	2312.47	2577.15	2781.82	2912.11	2956.95		0.11	0.641019
0	460.183	618.235	940.633	1300.94	1660.58	2002.08	2311.92	2576.43	2780.97	2911.16	2955.97		0.12	0.638963
0.314159	458.387	616.997	940.012	1300.72	1660.65	2002.38	2312.43	2577.11	2781.78	2912.07	2956.91		0.13	0.636677
0.628319	454.255	614.151	938.571	1300.18	1660.77	2003.03	2313.52	2578.58	2783.55	2914.04	2958.95		0.14	0.63435
0.942478	451.105	611.817	937.031	1299.05	1659.87	2002.27	2312.85	2577.98	2782.99	2913.49	2958.41		0.15	0.631799
1.25664	451.615	612.145	937.152	1299.03	1659.74	2002.04	2312.54	2577.6	2782.55	2913.02	2957.93		0.16	0.628936
1.5708	455.369	614.73	938.47	1299.54	1659.67	2001.51	2311.62	2576.35	2781.05	2911.35	2956.2		0.17	0.626219
1.88496	458.998	617.311	939.945	1300.35	1660.02	2001.51	2311.35	2575.84	2780.36	2910.54	2955.35		0.18	0.62303
2.19911	459.322	617.503	939.976	1300.26	1659.83	2001.24	2311	2575.43	2779.89	2910.05	2954.84		0.19	0.619851
2.51327	456.305	615.464	939.031	1300.04	1660.16	2002.02	2312.17	2576.93	2781.66	2911.99	2956.84		0.2	0.616617
2.82743	451.884	612.351	937.3	1299.16	1659.86	2002.17	2312.68	2577.75	2782.72	2913.21	2958.11
3.14159	449.915	610.924	936.417	1298.58	1659.47	2001.9	2312.52	2577.66	2782.68	2913.2	2958.13
-3.14159	897.017	987.937	1217.13	1514.51	1834.48	2150.42	2443.45	2696.95	2894.58	3020.99	3064.6
-2.82743	901.369	991.868	1220.27	1516.96	1836.43	2152	2444.77	2698.06	2895.55	3021.89	3065.47
-2.51327	910.834	1000.38	1226.96	1522.03	1840.27	2154.9	2446.95	2699.7	2896.8	3022.89	3066.38
-2.19911	917.407	1006.27	1231.52	1525.38	1842.67	2156.57	2448.04	2700.33	2897.08	3022.95	3066.38
-1.88496	916.742	1005.66	1231	1524.95	1842.29	2156.21	2447.69	2699.99	2896.73	3022.6	3066.02
-1.5708	908.882	998.568	1225.4	1520.66	1839.01	2153.69	2445.75	2698.48	2895.55	3021.61	3065.1
-1.25664	900.617	991.167	1219.66	1516.41	1835.91	2151.47	2444.23	2697.5	2894.96	3021.27	3064.84
-0.942478	899.621	990.308	1219.07	1516.08	1835.79	2151.54	2444.45	2697.85	2895.41	3021.78	3065.38
-0.628319	906.296	996.384	1224.03	1520.1	1839.15	2154.44	2447.03	2700.21	2897.63	3023.92	3067.49
-0.314159	915.369	1004.5	1230.3	1524.69	1842.42	2156.68	2448.46	2701.01	2897.95	3023.95	3067.42
0	919.175	1007.92	1232.97	1526.68	1843.88	2157.74	2449.2	2701.5	2898.27	3024.15	3067.58
0.314159	915.3	1004.44	1230.24	1524.64	1842.38	2156.64	2448.42	2700.97	2897.92	3023.92	3067.39
0.628319	906.351	996.429	1224.05	1520.1	1839.13	2154.41	2446.99	2700.16	2897.58	3023.87	3067.44
0.942478	899.498	990.207	1219.01	1516.07	1835.83	2151.61	2444.55	2697.98	2895.56	3021.95	3065.55
1.25664	900.681	991.225	1219.7	1516.44	1835.94	2151.5	2444.24	2697.51	2894.97	3021.28	3064.85
1.5708	908.781	998.478	1225.33	1520.61	1838.97	2153.66	2445.73	2698.47	2895.54	3021.61	3065.1
1.88496	916.685	1005.61	1230.99	1524.97	1842.34	2156.3	2447.81	2700.14	2896.91	3022.8	3066.23
2.19911	917.411	1006.25	1231.47	1525.29	1842.53	2156.38	2447.8	2700.06	2896.78	3022.63	3066.05
2.51327	910.85	1000.38	1226.93	1521.97	1840.18	2154.78	2446.79	2699.52	2896.58	3022.65	3066.14
2.82743	901.309	991.793	1220.16	1516.8	1836.23	2151.75	2444.46	2697.72	2895.17	3021.48	3065.06
3.14159	897.036	987.934	1217.08	1514.4	1834.32	2150.21	2443.19	2696.65	2894.24	3020.63	3064.23
-3.14159	1336.19	1399.2	1570.37	1811.98	2088.47	2372.63	2643.07	2880.95	3068.41	3189.11	3230.88
-2.82743	1343.88	1406.52	1576.83	1817.49	2093.15	2376.65	2646.56	2884.04	3071.23	3191.77	3233.48
-2.51327	1360.63	1422.47	1590.89	1829.45	2103.24	2385.21	2653.92	2890.49	3077.02	3197.17	3238.75
-2.19911	1372.28	1433.53	1600.58	1837.57	2109.95	2390.73	2658.49	2894.33	3080.32	3200.13	3241.6
-1.88496	1370.9	1432.21	1599.4	1836.55	2109.06	2389.95	2657.78	2893.66	3079.69	3199.52	3241
-1.5708	1357.08	1419.04	1587.77	1826.65	2100.7	2382.85	2651.68	2888.32	3074.89	3195.05	3236.63
-1.25664	1342.45	1405.15	1575.58	1816.36	2092.12	2375.68	2645.63	2883.13	3070.33	3190.86	3232.57
-0.942478	1340.36	1403.19	1573.93	1815.09	2091.19	2375.04	2645.24	2882.95	3070.29	3190.93	3232.67
-0.628319	1352.37	1414.67	1584.2	1824.03	2098.99	2381.95	2651.48	2888.71	3075.73	3196.18	3237.87
-0.314159	1368.18	1429.68	1597.32	1835	2108.02	2389.37	2657.59	2893.8	3080.07	3200.06	3241.59
0	1375.15	1436.32	1603.18	1839.98	2112.21	2392.9	2660.61	2896.41	3082.4	3202.22	3243.69
0.314159	1368.28	1429.79	1597.43	1835.13	2108.16	2389.53	2657.77	2894	3080.29	3200.29	3241.83
0.628319	1352.4	1414.69	1584.19	1823.97	2098.89	2381.81	2651.31	2888.5	3075.49	3195.92	3237.6
0.942478	1340.37	1403.18	1573.89	1815	2091.06	2374.86	2645.01	2882.67	3069.98	3190.59	3232.32
1.25664	1342.55	1405.24	1575.66	1816.43	2092.17	2375.72	2645.66	2883.15	3070.33	3190.86	3232.56
1.5708	1356.9	1418.88	1587.62	1826.52	2100.59	2382.75	2651.59	2888.24	3074.81	3194.97	3236.56
1.88496	1370.79	1432.12	1599.34	1836.54	2109.09	2390.02	2657.9	2893.81	3079.87	3199.72	3241.2
2.19911	1372.19	1433.44	1600.48	1837.46	2109.82	2390.58	2658.32	2894.13	3080.1	3199.9	3241.36
2.51327	1360.62	1422.44	1590.86	1829.39	2103.16	2385.11	2653.8	2890.36	3076.88	3197.01	3238.59
2.82743	1343.82	1406.44	1576.7	1817.29	2092.88	2376.3	2646.13	2883.55	3070.69	3191.19	3232.89
3.14159	1336.25	1399.24	1570.37	1811.93	2088.37	2372.48	2642.87	2880.7	3068.13	3188.81	3230.57
-3.14159	1749.5	1798.45	1935.62	2137.86	2378.7	2633.98	2882.44	3104.47	3281.36	3396.06	3435.88
-2.82743	1763.79	1812.32	1948.45	2149.37	2388.92	2643.07	2890.59	3111.91	3288.28	3402.67	3442.39
-2.51327	1795.02	1842.68	1976.56	2174.66	2411.42	2663.11	2908.6	3128.33	3303.57	3417.27	3456.76
-2.19911	1817.26	1864.27	1996.5	2192.49	2427.12	2676.91	2920.8	3139.27	3313.58	3426.7	3466
-1.88496	1814.3	1861.38	1993.79	2190.01	2424.87	2674.84	2918.89	3137.46	3311.85	3425.01	3464.32
-1.5708	1787.98	1835.78	1970.05	2168.61	2405.81	2657.85	2903.6	3123.51	3298.86	3412.6	3452.11
-1.25664	1760.5	1809.11	1945.45	2146.63	2386.42	2640.77	2888.45	3109.87	3286.31	3400.73	3440.46
-0.942478	1756.65	1805.4	1942.08	2143.7	2383.94	2638.7	2886.72	3108.42	3285.08	3399.62	3439.4
-0.628319	1778.42	1826.59	1961.79	2161.58	2400.04	2653.26	2900.05	3120.82	3296.82	3410.99	3450.64
-0.314159	1808.57	1855.85	1988.79	2185.7	2421.28	2671.91	2916.54	3135.58	3310.33	3423.72	3463.1
0	1821.82	1868.74	2000.74	2196.44	2430.8	2680.35	2924.07	3142.4	3316.63	3429.7	3468.98
0.314159	1808.57	1855.86	1988.82	2185.76	2421.36	2672.03	2916.69	3135.76	3310.53	3423.94	3463.33
0.628319	1778.55	1826.71	1961.89	2161.63	2400.04	2653.21	2899.95	3120.68	3296.65	3410.79	3450.43
0.942478	1756.32	1805.08	1941.77	2143.41	2383.66	2638.43	2886.45	3108.16	3284.82	3399.37	3439.14
1.25664	1760.66	1809.26	1945.56	2146.7	2386.45	2640.76	2888.39	3109.77	3286.19	3400.59	3440.31
1.5708	1787.68	1835.5	1969.81	2168.42	2405.67	2657.77	2903.57	3123.51	3298.89	3412.66	3452.17
1.88496	1814.19	1861.28	1993.72	2189.98	2424.87	2674.89	2918.98	3137.59	3312	3425.19	3464.5
2.19911	1817.12	1864.13	1996.34	2192.31	2426.92	2676.68	2920.55	3138.98	3313.27	3426.38	3465.66
2.51327	1795.04	1842.68	1976.51	2174.55	2411.23	2662.84	2908.26	3127.92	3303.11	3416.76	3456.24
2.82743	1763.7	1812.23	1948.33	2149.23	2388.75	2642.86	2890.35	3111.63	3287.98	3402.34	3442.05
3.14159	1749.48	1798.42	1935.57	2137.77	2378.58	2633.82	2882.23	3104.22	3281.09	3395.76	3435.58
-3.14159	2547.35	2581.83	2680.97	2833.23	3022.66	3231.52	3441.43	3633.72	3789.7	3892.03	3927.77
-2.82743	2526.05	2560.83	2660.8	2814.23	3004.97	3215.13	3426.22	3619.5	3776.24	3879.06	3914.96
-2.51327	2468.88	2504.46	2606.61	2763.08	2957.2	3170.63	3384.66	3580.39	3738.98	3842.96	3879.26
-2.19911	2383.38	2420.19	2525.7	2686.82	2886.02	3104.32	3322.65	3521.9	3683.11	3788.71	3825.57
-1.88496	2283.56	2321.93	2431.61	2598.43	2803.75	3027.83	3251.15	3454.42	3618.57	3725.96	3763.42
-1.5708	2183.2	2223.22	2337.32	2510.09	2721.67	2951.52	3179.73	3386.83	3553.71	3662.74	3700.75
-1.25664	2110.56	2151.83	2269.22	2446.34	2662.4	2896.29	3127.82	3337.45	3506.08	3616.12	3654.46
-0.942478	2086.12	2127.74	2246.04	2424.32	2641.51	2876.32	3108.52	3318.58	3487.44	3597.58	3635.94
-0.628319	2104.42	2145.52	2262.45	2438.84	2653.98	2886.82	3117.22	3325.76	3493.45	3602.84	3640.95
-0.314159	2139.01	2179.26	2293.9	2467.18	2678.96	2908.57	3136.1	3342.23	3508.08	3616.32	3654.02
0	2154.99	2194.87	2308.48	2480.37	2690.64	2918.81	3145.05	3350.1	3515.14	3622.85	3660.38
0.314159	2138.91	2179.17	2293.83	2467.14	2678.97	2908.62	3136.19	3342.36	3508.24	3616.5	3654.21
0.628319	2104.54	2145.66	2262.61	2439.04	2654.23	2887.12	3117.59	3326.18	3493.91	3603.34	3641.45
0.942478	2085.51	2127.14	2245.47	2423.78	2641	2875.85	3108.08	3318.15	3487.02	3597.17	3635.54
1.25664	2110.81	2152.08	2269.47	2446.59	2662.65	2896.55	3128.08	3337.71	3506.35	3616.4	3654.74
1.5708	2183.4	2223.42	2337.53	2510.31	2721.9	2951.78	3180.01	3387.13	3554.03	3663.07	3701.08
1.88496	2283.25	2321.62	2431.3	2598.13	2803.45	3027.53	3250.85	3454.11	3618.25	3725.63	3763.09
2.19911	2383.16	2419.97	2525.46	2686.54	2885.69	3103.94	3322.21	3521.4	3682.56	3788.13	3824.97
2.51327	2468.94	2504.51	2606.65	2763.1	2957.19	3170.59	3384.59	3580.3	3738.87	3842.83	3879.13
2.82743	2525.89	2560.68	2660.67	2814.12	3004.89	3215.08	3426.2	3619.52	3776.28	3879.11	3915.02
3.14159	2547.35	2581.82	2680.95	2833.18	3022.59	3231.41	3441.3	3633.56	3789.52	3891.83	3927.56
-3.14159	2788.87	2820.7	2912.61	3054.76	3233.16	3431.55	3632.55	3817.96	3969.2	4068.82	4103.69
-2.82743	2783.29	2815.21	2907.37	3049.88	3228.71	3427.56	3629.02	3814.84	3966.43	4066.29	4101.25
-2.51327	2773.33	2805.38	2897.9	3040.96	3220.43	3419.97	3622.1	3808.55	3960.67	4060.89	4095.97
-2.19911	2766.13	2798.27	2891.03	3034.43	3214.31	3414.28	3616.83	3803.68	3956.12	4056.55	4091.71
-1.88496	2768.61	2800.72	2893.4	3036.69	3216.44	3416.28	3618.7	3805.43	3957.77	4058.14	4093.28
-1.5708	2777.55	2809.54	2901.87	3044.65	3223.8	3422.98	3624.76	3810.89	3962.73	4062.76	4097.78
-1.25664	2787.22	2819.08	2911.1	3053.41	3232	3430.6	3631.81	3817.41	3968.82	4068.55	4103.46
-0.942478	2790.56	2822.4	2914.32	3056.51	3234.94	3433.39	3634.46	3819.94	3971.24	4070.91	4105.8
-0.628319	2783.52	2815.47	2907.71	3050.37	3229.38	3428.45	3630.12	3816.17	3967.95	4067.94	4102.95
-0.314159	2773.59	2805.65	2898.22	3041.36	3220.93	3420.59	3622.85	3809.44	3961.67	4061.97	4097.08
0	2768.88	2801.01	2893.76	3037.15	3217.02	3417	3619.57	3806.45	3958.92	4059.38	4094.55
0.314159	2773.58	2805.65	2898.22	3041.35	3220.92	3420.58	3622.84	3809.43	3961.66	4061.96	4097.07
0.628319	2783.51	2815.46	2907.69	3050.33	3229.32	3428.36	3630.01	3816.03	3967.79	4067.77	4102.76
0.942478	2790.4	2822.23	2914.14	3056.29	3234.69	3433.11	3634.13	3819.57	3970.84	4070.49	4105.37
1.25664	2787.29	2819.16	2911.16	3053.46	3232.02	3430.6	3631.79	3817.37	3968.76	4068.48	4103.39
1.5708	2777.51	2809.49	2901.84	3044.63	3223.79	3422.99	3624.79	3810.94	3962.8	4062.85	4097.87
1.88496	2768.47	2800.58	2893.29	3036.62	3216.42	3416.31	3618.78	3805.56	3957.94	4058.35	4093.49
2.19911	2765.92	2798.06	2890.82	3034.22	3214.1	3414.07	3616.62	3803.46	3955.9	4056.33	4091.49
2.51327	2773.37	2805.43	2897.95	3041.02	3220.5	3420.05	3622.19	3808.66	3960.78	4061	4096.09
2.82743	2783.17	2815.09	2907.25	3049.77	3228.6	3427.46	3628.92	3814.75	3966.35	4066.21	4101.17
3.14159	2788.84	2820.67	2912.58	3054.73	3233.12	3431.51	3632.5	3817.9	3969.14	4068.76	4103.63
-3.14159	3176.71	3205.19	3287.82	3416.75	3580.3	3764.28	3952.72	4128.24	4272.59	4368.26	4401.85
-2.82743	3179.35	3207.83	3290.45	3419.38	3582.96	3766.98	3955.5	4131.14	4275.62	4371.38	4405.01
-2.51327	3187.47	3215.89	3298.36	3427.07	3590.42	3774.26	3962.66	4138.27	4282.78	4378.6	4412.25
-2.19911	3193.34	3221.71	3304.03	3432.54	3595.68	3779.32	3967.58	4143.1	4287.58	4383.4	4417.07
-1.88496	3193.83	3222.18	3304.49	3432.97	3596.06	3779.65	3967.84	4143.3	4287.72	4383.49	4417.14
-1.5708	3187.12	3215.52	3297.96	3426.62	3589.9	3773.64	3961.93	4137.41	4281.79	4377.51	4411.14
-1.25664	3181.19	3209.64	3292.2	3421.04	3584.49	3768.38	3956.75	4132.25	4276.59	4372.26	4405.86
-0.942478	3181.91	3210.36	3292.91	3421.72	3585.15	3769	3957.34	4132.79	4277.09	4372.73	4406.32
-0.628319	3187.31	3215.74	3298.23	3426.98	3590.36	3774.21	3962.59	4138.14	4282.57	4378.31	4411.94
-0.314159	3195.23	3223.59	3305.89	3434.36	3597.45	3781.03	3969.2	4144.63	4289.02	4384.76	4418.4
0	3198.24	3226.57	3308.81	3437.2	3600.19	3783.69	3971.82	4147.23	4291.63	4387.39	4421.04
0.314159	3194.97	3223.33	3305.66	3434.17	3597.29	3780.91	3969.14	4144.61	4289.03	4384.81	4418.45
0.628319	3187.35	3215.78	3298.26	3426.99	3590.35	3774.18	3962.53	4138.05	4282.46	4378.19	4411.81
0.942478	3181.65	3210.09	3292.61	3421.37	3584.73	3768.5	3956.76	4132.13	4276.37	4371.96	4405.53
1.25664	3181.25	3209.7	3292.25	3421.07	3584.5	3768.37	3956.72	4132.18	4276.51	4372.17	4405.76
1.5708	3187.25	3215.65	3298.07	3426.69	3589.93	3773.63	3961.87	4137.31	4281.65	4377.35	4410.96
1.88496	3193.73	3222.09	3304.41	3432.9	3596.01	3779.62	3967.84	4143.31	4287.75	4383.53	4417.18
2.19911	3193.06	3221.43	3303.75	3432.25	3595.38	3779.01	3967.26	4142.76	4287.23	4383.04	4416.7
2.51327	3187.38	3215.8	3298.26	3426.97	3590.32	3774.15	3962.55	4138.15	4282.65	4378.46	4412.11
2.82743	3179.17	3207.64	3290.26	3419.18	3582.74	3766.75	3955.25	4130.87	4275.33	4371.08	4404.7
3.14159	3176.78	3205.26	3287.88	3416.8	3580.34	3764.3	3952.72	4128.22	4272.57	4368.22	4401.81
-3.14159	3561.92	3587.93	3663.7	3782.7	3934.93	4107.79	4286.53	4454.52	4593.78	4686.64	4719.36
-2.82743	3571.45	3597.42	3673.04	3791.83	3943.85	4116.5	4295.08	4462.98	4602.21	4695.07	4727.79
-2.51327	3594.35	3620.17	3695.39	3813.58	3964.91	4136.9	4314.91	4482.4	4621.38	4714.12	4746.81
-2.19911	3611.05	3636.76	3711.65	3829.36	3980.13	4151.57	4329.09	4496.2	4634.93	4727.54	4760.19
-1.88496	3610.29	3635.99	3710.88	3828.59	3979.35	4150.77	4328.25	4495.32	4633.99	4726.55	4759.19
-1.5708	3590.45	3616.28	3691.52	3809.75	3961.1	4133.09	4311.07	4478.5	4617.39	4710.06	4742.72
-1.25664	3571.5	3597.46	3673.06	3791.8	3943.76	4116.33	4294.81	4462.6	4601.72	4694.5	4727.2
-0.942478	3570.5	3596.47	3672.09	3790.86	3942.84	4115.43	4293.91	4461.69	4600.8	4693.55	4726.24
-0.628319	3585.82	3611.71	3687.11	3805.58	3957.23	4129.52	4307.78	4475.44	4614.51	4707.28	4739.98
-0.314159	3608.35	3634.08	3709.04	3826.85	3977.73	4149.25	4326.84	4493.98	4632.69	4725.28	4757.92
0	3618.13	3643.8	3718.57	3836.12	3986.7	4157.93	4335.26	4502.2	4640.79	4733.31	4765.93
0.314159	3608.21	3633.95	3708.91	3826.73	3977.63	4149.17	4326.78	4493.93	4632.66	4725.25	4757.89
0.628319	3586.24	3612.12	3687.51	3805.94	3957.55	4129.79	4308	4475.62	4614.64	4707.39	4740.08
0.942478	3569.88	3595.84	3671.46	3790.23	3942.2	4114.78	4293.25	4461.02	4600.11	4692.87	4725.55
1.25664	3571.67	3597.62	3673.2	3791.92	3943.83	4116.36	4294.8	4462.55	4601.63	4694.38	4727.07
1.5708	3590.56	3616.39	3691.62	3809.84	3961.17	4133.14	4311.11	4478.51	4617.39	4710.05	4742.71
1.88496	3610.15	3635.86	3710.77	3828.51	3979.32	4150.78	4328.32	4495.44	4634.15	4726.75	4759.4
2.19911	3610.95	3636.65	3711.54	3829.25	3980.02	4151.45	4328.97	4496.07	4634.79	4727.4	4760.05
2.51327	3594.33	3620.15	3695.36	3813.54	3964.87	4136.84	4314.85	4482.32	4621.29	4714.02	4746.71
2.82743	3571.14	3597.11	3672.73	3791.52	3943.54	4116.19	4294.77	4462.67	4601.89	4694.75	4727.48
3.14159	3561.96	3587.97	3663.72	3782.7	3934.91	4107.74	4286.44	4454.4	4593.64	4686.48	4719.19
-3.14159	3890.95	3915.46	3987.03	4099.96	4245.36	4411.69	4585.06	4749.35	4886.61	4978.71	5011.28
-2.82743	3909.32	3933.75	4005.1	4117.71	4262.75	4428.75	4601.85	4765.98	4903.17	4995.27	5027.85
-2.51327	3953.03	3977.25	4047.98	4159.69	4303.69	4468.65	4640.87	4804.33	4941.12	5033.02	5065.55
-2.19911	3986.14	4010.18	4080.42	4191.39	4334.52	4498.61	4670.05	4832.9	4969.27	5060.96	5093.42
-1.88496	3983.19	4007.23	4077.49	4188.49	4331.65	4495.74	4667.16	4829.98	4966.29	5057.93	5090.37
-1.5708	3943.96	3968.2	4039.01	4150.81	4294.91	4459.93	4632.16	4795.58	4932.28	5024.1	5056.6
-1.25664	3907.38	3931.81	4003.14	4115.71	4260.68	4426.57	4599.55	4763.52	4900.55	4992.52	5025.05
-0.942478	3903.08	3927.53	3998.93	4111.6	4256.69	4422.69	4595.76	4759.8	4896.86	4988.84	5021.37
-0.628319	3932.96	3957.28	4028.3	4140.43	4284.91	4450.33	4622.91	4786.63	4923.53	5015.46	5047.99
-0.314159	3976.45	4000.54	4070.89	4182.04	4325.36	4489.61	4661.16	4824.05	4960.4	5052.04	5084.48
0	3996.37	4020.36	4090.45	4201.2	4344.06	4507.85	4679	4841.6	4977.76	5069.31	5101.72
0.314159	3976.32	4000.41	4070.79	4181.96	4325.32	4489.62	4661.21	4824.15	4960.54	5052.2	5084.65
0.628319	3933.23	3957.54	4028.55	4140.66	4285.1	4450.48	4623.03	4786.7	4923.56	5015.47	5047.99
0.942478	3902.87	3927.32	3998.69	4111.33	4256.38	4422.33	4595.34	4759.32	4896.33	4988.28	5020.8
1.25664	3907.58	3932	4003.32	4115.88	4260.84	4426.72	4599.69	4763.65	4900.67	4992.63	5025.16
1.5708	3944.05	3968.29	4039.09	4150.89	4294.98	4460	4632.22	4795.64	4932.33	5024.16	5056.65
1.88496	3982.74	4006.79	4077.06	4188.09	4331.28	4495.41	4666.88	4829.73	4966.08	5057.74	5090.19
2.19911	3986.26	4010.3	4080.54	4191.5	4334.63	4498.71	4670.13	4832.98	4969.34	5061.02	5093.48
2.51327	3953.16	3977.37	4048.09	4159.76	4303.73	4468.64	4640.81	4804.23	4940.97	5032.85	5065.37
2.82743	3909.06	3933.49	4004.84	4117.44	4262.47	4428.45	4601.55	4765.66	4902.84	4994.93	5027.5
3.14159	3890.93	3915.44	3987	4099.91	4245.28	4411.57	4584.9	4749.16	4886.38	4978.45	5011.02
-3.14159	5061.94	5081.03	5136.99	5225.99	5341.76	5475.68	5616.73	5751.58	5864.96	5941.34	5968.4
-2.82743	5026.15	5045.41	5101.87	5191.66	5308.47	5443.58	5585.93	5722.06	5836.58	5913.76	5941.12
-2.51327	4936.29	4955.94	5013.54	5105.14	5224.27	5362.08	5507.28	5646.22	5763.19	5842.11	5870.09
-2.19911	4814.29	4834.42	4893.39	4987.13	5108.98	5249.85	5398.24	5540.22	5659.79	5740.49	5769.12
-1.88496	4685.75	4706.35	4766.72	4862.6	4987.12	5130.94	5282.29	5427	5548.81	5631.01	5660.17
-1.5708	4563.74	4584.84	4646.62	4744.66	4871.86	5018.59	5172.82	5320.13	5444.01	5527.55	5557.18
-1.25664	4454.76	4476.36	4539.57	4639.82	4769.76	4919.51	5076.77	5226.84	5352.98	5438.02	5468.17
-0.942478	4362.09	4384.23	4449.03	4551.76	4684.83	4838.13	4999.09	5152.72	5281.89	5369.02	5399.93
-0.628319	4277.64	4300.43	4367.13	4472.84	4609.76	4767.51	4933.22	5091.54	5224.85	5314.9	5346.88
-0.314159	4219.17	4242.43	4310.51	4418.39	4558.13	4719.16	4888.43	5050.32	5186.82	5279.16	5311.97
0	4196.88	4220.35	4289.03	4397.86	4538.83	4701.31	4872.15	5035.62	5173.55	5266.92	5300.11
0.314159	4219.28	4242.55	4310.62	4418.5	4558.23	4719.26	4888.53	5050.41	5186.92	5279.26	5312.08
0.628319	4277.81	4300.59	4367.26	4472.9	4609.75	4767.41	4933.03	5091.26	5224.5	5314.5	5346.46
0.942478	4361.96	4384.1	4448.91	4551.64	4684.72	4838.02	4998.99	5152.62	5281.79	5368.92	5399.83
1.25664	4455.1	4476.69	4539.91	4640.17	4770.11	4919.87	5077.13	5227.21	5353.35	5438.38	5468.53
1.5708	4562.69	4583.79	4645.58	4743.65	4870.87	5017.62	5171.88	5319.19	5443.08	5526.62	5556.25
1.88496	4685.43	4706.04	4766.43	4862.35	4986.91	5130.78	5282.18	5426.94	5548.79	5631.01	5660.18
2.19911	4813.7	4833.83	4892.81	4986.57	5108.44	5249.33	5397.75	5539.75	5659.34	5740.05	5768.69
2.51327	4936.44	4956.09	5013.69	5105.29	5224.42	5362.23	5507.43	5646.37	5763.33	5842.24	5870.22
2.82743	5025.79	5045.05	5101.51	5191.3	5308.11	5443.24	5585.59	5721.74	5836.26	5913.46	5940.82
3.14159	5061.91	5080.99	5136.95	5225.95	5341.72	5475.63	5616.68	5751.53	5864.91	5941.29	5968.35
-3.14159	5196.74	5215.87	5272	5361.43	5478.07	5613.47	5756.78	5894.57	6011.19	6090.24	6118.35
-2.82743	5173.89	5193.16	5249.71	5339.81	5457.36	5593.85	5738.36	5877.4	5995.16	6075.04	6103.46
-2.51327	5127.99	5147.54	5204.91	5296.32	5415.61	5554.2	5701.06	5842.52	5962.5	6044.01	6073.04
-2.19911	5093.37	5113.1	5171.03	5263.35	5383.83	5523.86	5672.32	5815.44	5936.96	6019.6	6049.06
-1.88496	5100.97	5120.66	5178.46	5270.58	5390.81	5530.52	5678.63	5821.4	5942.6	6025	6054.36
-1.5708	5142.26	5161.73	5218.86	5309.91	5428.7	5566.7	5712.9	5853.7	5973.07	6054.14	6083.01
-1.25664	5183.9	5203.12	5259.52	5349.4	5466.65	5602.78	5746.91	5885.55	6002.95	6082.57	6110.9
-0.942478	5194.27	5213.43	5269.69	5359.31	5476.22	5611.96	5755.64	5893.82	6010.79	6090.11	6118.32
-0.628319	5162.54	5181.9	5238.72	5329.27	5447.4	5584.6	5729.91	5869.78	5988.3	6068.75	6097.38
-0.314159	5116.72	5136.35	5193.97	5285.8	5405.64	5544.9	5692.5	5834.74	5955.44	6037.47	6066.7
0	5095.14	5114.88	5172.84	5265.21	5385.76	5525.87	5674.43	5817.66	5939.27	6021.98	6051.46
0.314159	5116.83	5136.45	5194.06	5285.87	5405.69	5544.91	5692.48	5834.68	5955.35	6037.36	6066.58
0.628319	5162.75	5182.11	5238.94	5329.51	5447.66	5584.88	5730.22	5870.12	5988.67	6069.13	6097.77
0.942478	5194.37	5213.54	5269.79	5359.42	5476.32	5612.05	5755.71	5893.88	6010.84	6090.13	6118.34
1.25664	5183.99	5203.21	5259.61	5349.49	5466.74	5602.87	5746.99	5885.64	6003.04	6082.66	6110.99
1.5708	5142.25	5161.71	5218.83	5309.87	5428.64	5566.62	5712.8	5853.58	5972.93	6053.99	6082.85
1.88496	5100.83	5120.53	5178.34	5270.48	5390.72	5530.47	5678.62	5821.42	5942.65	6025.08	6054.46
2.19911	5093.07	5112.8	5170.72	5263.02	5383.48	5523.48	5671.92	5815.01	5936.51	6019.13	6048.57
2.51327	5128.12	5147.66	5205.02	5296.42	5415.69	5554.26	5701.09	5842.53	5962.5	6043.99	6073.02
2.82743	5173.64	5192.91	5249.47	5339.58	5457.13	5593.63	5738.15	5877.21	5994.98	6074.87	6103.3
3.14159	5196.66	5215.78	5271.92	5361.36	5478.01	5613.43	5756.75	5894.56	6011.2	6090.26	6118.38
-3.14159	5469.78	5488.97	5545.37	5635.51	5753.62	5891.6	6038.81	6181.75	6304.04	6387.79	6417.77
-2.82743	5455.44	5474.76	5531.54	5622.3	5741.27	5880.31	6028.75	6173.01	6296.57	6381.26	6411.61
-2.51327	5429.97	5449.52	5507	5598.9	5719.43	5860.43	6011.16	6157.9	6283.83	6370.33	6401.36
-2.19911	5411.3	5431	5488.93	5581.58	5703.13	5845.42	5997.65	6146.04	6273.59	6361.32	6392.83
-1.88496	5416.52	5436.18	5494.01	5586.49	5707.81	5849.81	6001.72	6149.75	6276.95	6364.43	6395.84
-1.5708	5439.31	5458.79	5516.07	5607.64	5727.71	5868.15	6018.23	6164.27	6289.54	6375.54	6406.38
-1.25664	5463.74	5483.02	5539.68	5630.24	5748.94	5887.65	6035.72	6179.58	6302.76	6387.17	6417.4
-0.942478	5471.38	5490.61	5547.13	5637.45	5755.82	5894.14	6041.73	6185.09	6307.78	6391.82	6421.91
-0.628319	5453.36	5472.75	5529.76	5620.89	5740.38	5880.07	6029.28	6174.38	6298.75	6384.06	6414.64
-0.314159	5427.83	5447.44	5505.11	5597.33	5718.3	5859.85	6011.23	6158.68	6285.31	6372.34	6403.57
0	5416.46	5436.16	5494.09	5586.74	5708.3	5850.6	6002.87	6151.29	6278.87	6366.63	6398.14
0.314159	5428.09	5447.7	5505.37	5597.58	5718.54	5860.08	6011.45	6158.89	6285.51	6372.54	6403.77
0.628319	5453.59	5472.98	5529.99	5621.11	5740.58	5880.26	6029.45	6174.53	6298.86	6384.15	6414.72
0.942478	5471.46	5490.68	5547.18	5637.48	5755.82	5894.09	6041.64	6184.95	6307.59	6391.6	6421.68
1.25664	5463.89	5483.16	5539.81	5630.37	5749.04	5887.74	6035.78	6179.61	6302.76	6387.15	6417.38
1.5708	5439.19	5458.67	5515.94	5607.5	5727.57	5868	6018.07	6164.09	6289.34	6375.33	6406.16
1.88496	5416.38	5436.05	5493.88	5586.38	5707.72	5849.75	6001.68	6149.75	6276.98	6364.47	6395.88
2.19911	5410.84	5430.54	5488.46	5581.1	5702.64	5844.91	5997.13	6145.51	6273.03	6360.75	6392.25
2.51327	5429.88	5449.43	5506.89	5598.79	5719.3	5860.28	6010.98	6157.69	6283.61	6370.1	6401.13
2.82743	5455.15	5474.47	5531.26	5622.04	5741.02	5880.09	6028.56	6172.86	6296.45	6381.17	6411.52
3.14159	5469.96	5489.15	5545.55	5635.68	5753.78	5891.76	6038.96	6181.9	6304.19	6387.93	6417.91
-3.14159	5746.82	5766.29	5823.63	5915.59	6036.75	6179.39	6333.12	6484.29	6615.54	6706.74	6739.7
-2.82743	5738.15	5757.74	5815.43	5907.98	6029.97	6173.67	6328.68	6481.29	6613.98	6706.31	6739.71
-2.51327	5724.75	5744.56	5802.92	5896.59	6020.15	6165.89	6323.38	6478.81	6614.34	6708.92	6743.2
-2.19911	5715.29	5735.24	5794.02	5888.4	6012.98	6160.04	6319.16	6476.48	6613.94	6710.06	6744.95
-1.88496	5719.92	5739.84	5798.52	5892.74	6017.1	6163.88	6322.66	6479.58	6616.66	6712.47	6747.24
-1.5708	5731.65	5751.39	5809.55	5902.89	6026	6171.15	6327.93	6482.57	6617.3	6711.24	6745.28
-1.25664	5745.28	5764.84	5822.41	5914.77	6036.49	6179.86	6334.46	6486.63	6618.87	6710.84	6744.1
-0.942478	5752.03	5771.53	5828.96	5921.08	6042.48	6185.41	6339.51	6491.1	6622.77	6714.29	6747.37
-0.628319	5742.15	5761.82	5819.72	5912.64	6035.15	6179.53	6335.37	6488.94	6622.6	6715.69	6749.38
-0.314159	5729.46	5749.33	5807.87	5901.83	6025.83	6172.15	6330.35	6486.61	6622.99	6718.23	6752.77
0	5722.86	5742.82	5801.6	5895.99	6020.6	6167.7	6326.89	6484.27	6621.81	6717.98	6752.9
0.314159	5728.99	5748.86	5807.39	5901.36	6025.36	6171.68	6329.89	6486.16	6622.54	6717.79	6752.34
0.628319	5742.45	5762.11	5820.01	5912.93	6035.43	6179.81	6335.64	6489.2	6622.85	6715.93	6749.62
0.942478	5751.58	5771.08	5828.49	5920.58	6041.93	6184.82	6338.85	6490.38	6621.98	6713.45	6746.52
1.25664	5745.53	5765.08	5822.65	5914.99	6036.7	6180.04	6334.62	6486.76	6618.98	6710.93	6744.18
1.5708	5731.3	5751.04	5809.2	5902.54	6025.64	6170.79	6327.57	6482.19	6616.92	6710.85	6744.88
1.88496	5719.65	5739.57	5798.27	5892.5	6016.87	6163.67	6322.48	6479.43	6616.53	6712.35	6747.13
2.19911	5715.28	5735.23	5794.01	5888.38	6012.96	6160.01	6319.13	6476.43	6613.88	6710	6744.89
2.51327	5724.97	5744.78	5803.14	5896.8	6020.35	6166.08	6323.55	6478.97	6614.49	6709.06	6743.34
2.82743	5737.59	5757.18	5814.88	5907.44	6029.45	6173.17	6328.2	6480.85	6613.58	6705.93	6739.35
3.14159	5746.76	5766.23	5823.57	5915.53	6036.69	6179.33	6333.06	6484.24	6615.5	6706.69	6739.65
-3.14159	5956.14	5976.11	6035.01	6129.84	6255.56	6404.9	6567.89	6730.91	6875.53	6978.35	7016.14
-2.82743	5950.8	5970.9	6030.18	6125.66	6252.3	6402.86	6567.39	6732.26	6878.82	6983.28	7021.72
-2.51327	5945.44	5965.78	6025.81	6122.56	6251.05	6404.09	6571.77	6740.41	6891.04	6998.93	7038.78
-2.19911	5941.46	5961.95	6022.45	6120	6249.65	6404.28	6574.01	6745.16	6898.56	7008.83	7049.66
-1.88496	5945.63	5966.09	6026.49	6123.89	6253.32	6407.65	6577.01	6747.72	6900.64	7010.5	7051.16
-1.5708	5950.57	5970.84	6030.66	6127.05	6255.02	6407.38	6574.2	6741.81	6891.35	6998.31	7037.77
-1.25664	5957.7	5977.75	6036.92	6132.19	6258.55	6408.75	6572.83	6737.16	6883.16	6987.14	7025.39
-0.942478	5963.04	5983.05	6042.07	6137.11	6263.13	6412.89	6576.41	6740.08	6885.38	6988.78	7026.79
-0.628319	5959.23	5979.41	6038.95	6134.88	6262.2	6413.67	6579.38	6745.66	6893.76	6999.5	7038.47
-0.314159	5954.03	5974.44	6034.68	6131.8	6260.84	6414.64	6583.33	6753.2	6905.19	7014.25	7054.57
0	5951.09	5971.59	6032.12	6129.74	6259.49	6414.27	6584.22	6755.65	6909.34	7019.87	7060.8
0.314159	5953.74	5974.15	6034.39	6131.5	6260.53	6414.32	6582.99	6752.85	6904.83	7013.87	7054.2
0.628319	5959.59	5979.77	6039.32	6135.26	6262.59	6414.08	6579.81	6746.11	6894.22	6999.97	7038.95
0.942478	5963.39	5983.39	6042.4	6137.43	6263.43	6413.15	6576.63	6740.25	6885.51	6988.86	7026.86
1.25664	5957.8	5977.85	6037.01	6132.28	6258.63	6408.82	6572.89	6737.21	6883.2	6987.17	7025.42
1.5708	5950.41	5970.68	6030.49	6126.87	6254.82	6407.16	6573.96	6741.55	6891.05	6997.99	7037.45
1.88496	5945.23	5965.7	6026.1	6123.49	6252.92	6407.25	6576.61	6747.31	6900.22	7010.08	7050.73
2.19911	5941.5	5961.99	6022.48	6120.02	6249.67	6404.29	6574.01	6745.15	6898.54	7008.8	7049.63
2.51327	5945.64	5965.98	6025.99	6122.71	6251.16	6404.15	6571.78	6740.35	6890.93	6998.78	7038.61
2.82743	5950.19	5970.28	6029.56	6125.04	6251.69	6402.26	6566.8	6731.67	6878.25	6982.72	7021.17
3.14159	5956.13	5976.09	6034.99	6129.81	6255.51	6404.82	6567.78	6730.78	6875.36	6978.16	7015.93

## Sheet: Figure2
Fig 2c													Fig 2d (Edge)			Fig 2d (Corner)
	k_z = 0	k_z = 0.31416	k_z = 0.62832	k_z = 0.94248	k_z = 1.25664	k_z = 1.57080	k_z = 1.88496	k_z = 2.19912	k_z = 2.51328	k_z = 2.82744	k_z = 3.14160		phi/pi	k_z/pi		phi/pi	k_z/pi
phi	Frequency (Hz)	Frequency (Hz)	Frequency (Hz)	Frequency (Hz)	Frequency (Hz)	Frequency (Hz)	Frequency (Hz)	Frequency (Hz)	Frequency (Hz)	Frequency (Hz)	Frequency (Hz)		-0.2	0.678147		-0.2	0.556491
-3.14159	1.9649796627225538E-5-2.783737985265671E-4i	408.1733564198572+4.250197975225194E-10i	810.9258240629617+4.865550777201592E-11i	1202.421389070523+5.761799648815261E-10i	1575.9666873218698+3.1105083230628424E-9i	1923.5370248809181+2.0778805106897514E-9i	2235.329661771148+5.953680115232457E-10i	2499.5412715488656+7.150036833089285E-10i	2702.7849883687095-4.3034023614286555E-11i	2831.708602168761+9.61499055332236E-11i	2875.9974238287623-1.5205458029312137E-10i		-0.195	0.679863		-0.195	0.56188
-3.14159	690.3660375512342+0.0011053455239124102i	803.0763304668553-7.905850924654486E-11i	1066.0428502425973+1.8899167054748553E-11i	1387.6310580057352+2.0777206204200072E-11i	1721.7847750268734+5.857303575944593E-11i	2045.068297198336-7.272030961547336E-12i	2341.075254127544-1.0575713464554792E-10i	2594.862866090026-7.973286730979674E-11i	2791.4438899069846-2.3321893403508772E-11i	2916.6343743121906-9.559886501485233E-12i	2959.718599808813-1.1006275081772861E-11i		-0.19	0.681583		-0.19	0.567167
-3.14159	690.4031795790964-0.02680134168763413i	803.0777599663231-7.492910217115064E-11i	1066.0459468480858-4.2713545656649385E-11i	1387.6360703987377-2.3008432844079876E-11i	1721.7917805549268-6.415948439906273E-11i	2045.0773372451213-5.674551115629624E-11i	2341.0863178442887+1.7860733944180884E-11i	2594.8758365594913+4.0760952138898944E-11i	2791.458477669781+6.92792997965158E-11i	2916.650069307003+1.1578132989003009E-11i	2959.7346915768603-3.3031615707123048E-12i		-0.185	0.68312		-0.185	0.571781
-3.14159	976.478689905208-0.007683278887353019i	1059.9535277232494-6.040244886757081E-10i	1271.031039741198+3.828605781012767E-11i	1550.9413520962116-3.0604763539375617E-10i	1856.2247714285559+2.2652414372003813E-10i	2159.7961542759344+8.606143619479282E-10i	2442.256346759135+6.495368859983147E-11i	2686.8026840100442+1.8213175164769134E-10i	2877.360974072188+1.7621769920712534E-10i	2999.139063296433-2.1283348401522772E-11i	3041.116536319287+2.4431672736581584E-11i		-0.18	0.684745		-0.18	0.577989
-3.14159	1346.504137659832+0.004678097999485889i	1409.5010419160205-2.147528476241708E-10i	1574.6318343143857-6.140844873279193E-11i	1808.4779194483663-3.2439711320891027E-10i	2076.6335133665193+1.5892201568278948E-10i	2352.3578265002225-1.0769326091886465E-10i	2614.529475016052-1.3021652627092371E-10i	2844.7122963304314-3.280922465177839E-10i	3025.6854688236053-5.555184722471745E-11i	3141.954602653227-1.1112345312008403E-11i	3182.133134260473-1.0367913257306335E-10i		-0.175	0.686453		-0.175	0.582676
-3.14159	1346.5270500888876+0.10482204192528571i	1409.5086059842392-5.407631336527653E-10i	1574.6376946406044-4.739903636682799E-10i	1808.4859653187268+2.0739599811283654E-10i	2076.646622316002-7.484306508608895E-11i	2352.3766909918327+3.437171521024482E-10i	2614.554073115955+1.1719585588239527E-10i	2844.7421957828237+1.8416513693847322E-10i	3025.7197784346836-1.8780573339985428E-10i	3141.9918890319404+1.16725530740453E-10i	3182.1714796076362+5.415304022363706E-11i		-0.17	0.688061		-0.17	0.587798
-3.14159	1513.4564753118254+0.14000254461692718i	1570.3052009276328-4.4314373166756773E-10i	1720.1956943147266-6.866616404874466E-11i	1936.7329811229886-2.11526180140408E-10i	2189.46460493286+3.533791449335619E-10i	2452.788626888742-3.780923177808585E-11i	2705.50241244213-6.183684138614392E-11i	2928.787914367378-2.8846528608783657E-10i	3105.071671623925+4.177220926996362E-12i	3218.6161567625827-3.8309613163183645E-10i	3257.9005172354236-1.4497915797910598E-10i		-0.165	0.689833		-0.165	0.592536
-3.14159	1513.5238873622193+0.0218690002639525i	1570.3787333328348-1.005116028819062E-10i	1720.2635230971664+2.2348596122823886E-10i	1936.7942998633898-4.169632206312943E-11i	2189.5202216450793-1.860430939123832E-11i	2452.8398903578754+6.187417452986504E-11i	2705.5506645522983+3.1066563888422097E-10i	2928.8342878577437+4.56684501228161E-12i	3105.117022061269+1.6681206445068943E-10i	3218.661051396074+1.0997999387186585E-10i	3257.945290558681-1.6443520339429056E-10i		-0.16	0.691411		-0.16	0.598172
-3.14159	1905.2427099376612+0.08145341117177178i	1952.0436455696731-2.544585727002973E-10i	2074.7753190532217-2.0554332887831253E-10i	2257.9184538231066+6.971880634750276E-11i	2478.5564260663587+5.2349206703064145E-11i	2714.474581189048-3.6509648985149987E-10i	2945.3321958016677-2.1199990232759338E-10i	3152.1636255455055-4.1479369023462176E-11i	3317.0130736621672-2.266660782851158E-10i	3423.821391557277+1.556250687704468E-10i	3460.88008996585+3.8723765746934433E-10i		-0.155	0.692971		-0.155	0.602161
-3.14159	2524.506708703407+0.2655429495100661i	2560.7005206983367-6.273687856432204E-11i	2657.9525607937667+1.7001481965279707E-10i	2807.177103533031+4.774878371380354E-11i	2992.599155447174+6.56543410145282E-11i	3196.6451472129693+1.8273418102613E-10i	3401.2277997540905-3.436456777313887E-10i	3588.106023483107+2.195401890464377E-11i	3739.2395138619004+3.534205418665401E-11i	3838.1315238688126+9.355201340190833E-11i	3872.616322798519+2.1340684245354528E-12i		-0.15	0.694679		-0.15	0.606537
-3.14159	2524.7152717082226-0.06973078772221362i	2560.748888605858+9.999923904041382E-11i	2657.996907954947+7.434706887703247E-11i	2807.2155277745837+1.991886105294007E-10i	2992.630543644618-2.99668663324377E-10i	3196.6691072722188-1.479042153044965E-10i	3401.2446447631487+3.4177616997529644E-10i	3588.117032254667+1.5603398446595598E-11i	3739.247502155209-1.5480470042874857E-10i	3838.1395793210777-3.1081555972473496E-10i	3872.6248653689254-1.027659927013446E-10i		-0.145	0.696192		-0.145	0.611259
-3.14159	2618.18494254906-0.35862368050107024i	2653.545276189262+1.0032336334360058E-11i	2747.5869724908625-5.478257727383205E-11i	2892.305933152784-7.676906753798259E-12i	3072.742756107109+5.488944238620269E-11i	3271.9625204151353+1.9893297435462358E-10i	3472.284936251682-1.252772410863052E-10i	3655.70213861477-1.6136959521592636E-10i	3804.2989777662265-1.3008622966608166E-10i	3901.6461169887193-8.233687500969506E-11i	3935.612299220284-3.869957237458105E-10i		-0.14	0.69776		-0.14	0.615154
-3.14159	2618.798006592601-0.4146998476679027i	2653.5789194637928+1.2768022238218485E-10i	2747.6156878311663+1.6985445784077053E-11i	2892.3274846407894+6.372371892815318E-12i	3072.756634937122-3.527014209098832E-11i	3271.973009752619-4.489733743095824E-12i	3472.3010516967875+1.4576484228443922E-10i	3655.7269928730207-1.0161715054032185E-10i	3804.3318858996904+1.3374710774255517E-10i	3901.684649337048-1.249560821310907E-10i	3935.652856998909+2.032010235608477E-10i		-0.135	0.699296		-0.135	0.619595
-3.14159	2865.0746665954557+0.1405452996959193i	2898.1876587322613-6.616676107435958E-11i	2984.6663185172615-1.707698039435848E-10i	3118.6140517143017-1.9090557038293862E-10i	3286.921943435277-7.377478816841115E-11i	3474.195737634123+2.977324466180364E-11i	3663.8148031205355+1.8894198415811334E-11i	3838.4210339126003+1.5310800591386694E-11i	3980.48833389978-7.966118787686461E-11i	4073.8256145780133-3.124546331710102E-11i	4106.439603294316-2.169956800934743E-10i		-0.13	0.700798		-0.13	0.623248
-3.14159	2865.317595571504-0.06572195055972509i	2898.2065979525914-2.246895727611412E-11i	2984.686935496263+1.9464788336564022E-10i	3118.6378789745218-7.8019106564366E-11i	3286.9506248889275+8.199464078397587E-11i	3474.2306720991105-2.2139031873793502E-10i	3663.8568795538545+1.3852983537187988E-10i	3838.4704123243437-2.1983775180507634E-11i	3980.544211626905+1.8376412973234745E-10i	4073.8860651957016-3.0768648767627934E-11i	4106.501713275178+2.9066124993674094E-10i		-0.125	0.702034		-0.125	0.627197
-3.14159	2894.443500894062+0.2619883588133807i	2928.2214223088363-1.0018820587538747E-10i	3014.08411045961-1.1293226769631437E-10i	3147.16841204088+1.0801701236231874E-10i	3314.5329233388393-2.000465377594544E-10i	3500.9232965455285+2.6710972871297586E-11i	3689.809834390713-1.1189559339864181E-11i	3863.876140023839-1.0076472879687782E-10i	4005.596394907935-1.4997064929053887E-10i	4098.750717265194+4.8631145844080804E-11i	4131.309312804328+8.507231319626705E-11i		-0.12	0.703614		-0.12	0.631001
-3.14159	2894.8880714754164-0.010859802702948366i	2928.246245035521+8.014310121360723E-12i	3014.110739590306+3.095702933395993E-11i	3147.1979862185426-6.187178019692127E-11i	3314.566461177668+1.7362417649567017E-10i	3500.961619167684-2.3188777810456076E-10i	3689.8534577265705+2.9705119556598864E-12i	3863.925117791581+3.903223255365578E-11i	4005.6501226430755+1.0011941821487143E-11i	4098.807787403882+1.0035607872509203E-11i	4131.36759665354-4.3595520610117106E-11i		-0.115	0.704927		-0.115	0.634661
-3.14159	2976.99468647084+0.10890011332698674i	3010.0263152753073+7.185708499249816E-11i	3093.6636878695344+1.0415347302540607E-10i	3223.5335662414745+9.498036195646989E-11i	3387.2161594474055-1.887432292233239E-11i	3569.916660868618+1.7489760043416358E-11i	3755.4442545618995+2.8827955729394363E-10i	3926.7092503663316+1.4877277352685169E-10i	4066.3330463851667+1.1836706349827452E-10i	4158.191419220208+4.892441097288801E-11i	4190.311556183243-3.337143605769124E-11i		-0.11	0.706201		-0.11	0.638174
-3.14159	2977.2146724313366-0.38251772426210684i	3010.1185269444795-7.26686269754954E-11i	3093.757121194723+7.28485251955363E-11i	3223.629309012754-1.4870089315006026E-10i	3387.315529175715+1.395250207570329E-10i	3570.02103939876+3.461024082185952E-11i	3755.5548004669545-1.1654234875119593E-10i	3926.8265243488927-9.280146822614342E-12i	4066.4566073317187-5.658957340359998E-11i	4158.31954576166-1.338720617053182E-11i	4190.441365225743-1.3765531735156078E-10i		-0.105	0.707231		-0.105	0.641365
-3.14159	3197.07914184405-0.15833729575131997i	3228.2639972515535-5.7856373474663E-11i	3306.4440897874633+5.95835261534016E-11i	3428.3528154693026+1.352944768286803E-10i	3582.8022169962633+1.048511374791077E-10i	3756.1253038904006+1.3659878003082124E-11i	3933.004643708082+1.1299706190666031E-10i	4096.970861215121-8.036803902357223E-11i	4231.076899650709-7.293759162301417E-12i	4319.498569797746-7.20096939990966E-11i	4350.451187064431-1.1402678293768307E-10i		-0.1	0.708753		-0.1	0.644254
-3.14159	3197.882729621212+0.05190045982775236i	3229.159811934783+1.0847964862449767E-10i	3307.3428568219233-4.133873021316024E-11i	3429.2591156645335-2.9824947918492434E-11i	3583.723276255523-4.101581153002307E-11i	3757.070127649707-9.549485895999715E-11i	3933.982045628635-6.015180054179159E-11i	4097.986552924986+1.2689547107478224E-10i	4232.1301559135845+7.037060591323633E-11i	4320.579873455926-4.7507035677975816E-11i	4351.542950503001+1.1390480065465047E-10i		-0.095	0.710016		-0.095	0.647499
-3.14159	3408.8743323683816-0.10913616457892124i	3439.828936610987+3.7556419402735394E-11i	3514.500287830317+1.0992010410091035E-10i	3631.340173974576-1.290057596816182E-12i	3780.0252046420114-2.8044104220282748E-11i	3947.6902920246275-2.082193089981996E-10i	4119.620450745699+5.733016440532638E-11i	4279.707652901124-7.396821399327741E-11i	4411.137938539086-1.1417467854035229E-10i	4498.040863330988+7.618247252456405E-11i	4528.508536174645+2.3231701879420018E-11i		-0.09	0.711222		-0.09	0.650124
-3.14159	3409.17352958372+0.9355922906737151i	3439.8792522789995-2.956676491198561E-10i	3514.5465743100167+3.312757432728811E-10i	3631.3803596212983+4.794880907802889E-11i	3780.058191842677+1.264968443110991E-10i	3947.716668502723-1.0367561759773956E-10i	4119.643545562027-8.439290204348193E-11i	4279.732723328991+1.6461310013617217E-10i	4411.16813232769+1.3332794258258895E-10i	4498.0757290028405+4.9028937076574356E-11i	4528.5452315312405+9.175478972784338E-11i		-0.085	0.712256		-0.085	0.653054
-3.14159	3479.9073486365396+0.4742946092627412i	3510.0737554890343+2.1462849645990673E-10i	3583.2878899899633-2.894368608389584E-11i	3697.963649479851+7.307387650435349E-11i	3844.081502625191+4.227871349741854E-11i	4009.0760123202585-2.368405881120383E-10i	4178.486671322054+1.7151977829710284E-11i	4336.405277942923+7.212287737952189E-12i	4466.169739065319-4.0957583412666566E-10i	4552.023021766079+2.006072966909728E-10i	4582.131907331105-5.6086132577790246E-11i		-0.08	0.713186		-0.08	0.655544
-3.14159	3480.234519451563-0.23760253904928422i	3510.8790957357446-8.988194817111744E-11i	3584.0950335694833-4.434693161396942E-11i	3698.7756600793737-9.103968204329693E-11i	3844.9034032347154+1.360799213740025E-10i	4009.914249754687+1.627185666632937E-10i	4179.347737749162+1.9583419887356626E-10i	4337.2935704675065+6.81054082798808E-12i	4467.085029639747+2.4108747405001203E-10i	4552.958611932009-1.5550757905536386E-10i	4583.075093785481+1.8359093852800706E-10i		-0.075	0.714122		-0.075	0.658019
-3.14159	3581.032934943343+0.09811991975290002i	3609.6510314683374-5.087544807321765E-11i	3681.50892128797-6.416773379981111E-12i	3794.231018588994-9.435791726603207E-11i	3938.149256897436-1.0512407514579309E-10i	4101.036110136408+3.810346396527066E-10i	4268.690119679711+2.2635481535321266E-11i	4425.346477505464+6.589786213518752E-11i	4554.355050655251+1.23189508340884E-10i	4639.855297799359+2.040206688413732E-10i	4669.869422898169-2.324525719124832E-11i		-0.07	0.715053		-0.07	0.660455
-3.14159	3672.2459209482136+0.1545925432595796i	3701.781672781646+1.488575151772272E-10i	3771.2761398949156+1.835854679052213E-11i	3880.396316155214+2.240830068060037E-10i	4019.8749664397055+9.40829491343607E-11i	4177.905578759817+2.338565711184641E-11i	4340.689580374078+1.0026369736840586E-10i	4492.855862369428+1.1153859490080893E-11i	4618.168834167055-1.2874792772966141E-10i	4701.201893403319-1.3473111650862186E-10i	4730.343935080898+8.860319163043187E-11i		-0.065	0.71588		-0.065	0.662497
-3.14159	3672.3432495376105-0.5496864626012257i	3701.789651168693+3.200539873802367E-11i	3771.283551111304-2.1570254033454196E-10i	3880.403642853827-2.1983918809703876E-10i	4019.8836860094775+1.282757808621518E-11i	4177.917321204071-1.6866247675497692E-10i	4340.705363726067+1.7553878074946422E-10i	4492.876003508296-7.255319639259112E-11i	4618.192938140412+1.960213040839113E-10i	4701.228814051475+1.191491852342298E-10i	4730.371882411467-1.6366533458839195E-10i		-0.06	0.716652		-0.06	0.664396
-3.14159	3855.040414946905+0.0983933251839369i	3883.4922755390085+2.6822014005920584E-11i	3950.5962838495343-1.1742502612680895E-10i	4056.204185219195+5.575109368868573E-11i	4191.606145061852-3.183591695494108E-11i	4345.556444653827-1.2576110093659554E-10i	4504.721272589225+7.410425465023173E-11i	4654.040116410824+1.9218030023073838E-10i	4777.406923006661+2.0796629646745655E-11i	4859.357337160068-4.379813977950764E-11i	4888.160044124482-1.8145579754799453E-11i		-0.055	0.717444		-0.055	0.66652
-3.14159	3855.8813830365752-0.024486263586475106i	3883.5499060614447+1.3161604508240054E-10i	3950.653146767173+3.391169114182046E-11i	4056.259971334159-1.6501356781700922E-11i	4191.6607872658515-2.3033102235393285E-10i	4345.61011718308-9.364564294319404E-11i	4504.774330387394+2.942603496177135E-10i	4654.092981500569-1.9576206796467766E-10i	4777.459933923254+6.030418682551006E-11i	4859.410610850423-1.5667397373188462E-10i	4888.213443664399-4.748868846592115E-11i		-0.05	0.718027		-0.05	0.667845
-3.14159	4114.34750906744-0.24330224862323205i	4141.30079361414+2.284226794227164E-11i	4204.4109211532705-1.2790674154286083E-10i	4303.982459710348-3.869876639588898E-11i	4432.062416046998-5.351145749764678E-10i	4578.212586939799+4.290993286421644E-11i	4729.850447235667-7.301949000191862E-10i	4872.563714359716+1.8681086360755872E-10i	4990.782184485809+7.151297414993502E-11i	5069.459060374574+1.108772571591587E-10i	5097.138106227428+5.6210533273861765E-11i		-0.045	0.718692		-0.045	0.669378
-3.14159	4263.558751434938+0.07735925997475081i	4290.545631466667+1.1335814080494153E-10i	4352.288774037328-9.669961403072141E-11i	4449.840176104287+3.6674585118547035E-10i	4575.56125399775+3.0277401086882764E-11i	4719.341684447857+1.0421991416660306E-10i	4868.879862559049-1.211471076939452E-10i	5009.954334910348-8.64394327435636E-11i	5127.070694411403+6.370587980900851E-11i	5205.147939399479+8.037356614617788E-11i	5232.642437946288+1.8387190233443774E-10i		-0.04	0.719284		-0.04	0.67068
-3.14159	4264.271299447015+0.5037288067589234i	4290.601732821171-5.531540572521132E-11i	4352.343052926855-7.643072521884568E-11i	4449.891571284905-2.0293658126988278E-10i	4575.608910078364-7.896671409495667E-11i	4719.385005002199+1.5034231257826256E-11i	4868.918567119375+8.128686033087594E-11i	5009.9885412636995-6.667174272114968E-11i	5127.101025990349+4.1298150899741575E-11i	5205.175600826797-2.887675401605664E-11i	5232.669140355162-8.591099116571851E-11i		-0.035	0.719706		-0.035	0.671955
-3.14159	4503.033503229343+0.29940952235853885i	4529.5332973714285+3.987999603424254E-11i	4588.050943059026+3.2769577611855334E-10i	4680.666435441247-3.806694668528989E-10i	4800.297886020815+2.3821644618901595E-10i	4937.459527562885-1.503709938609614E-10i	5080.47035648027-1.8628546209976994E-10i	5215.689493922044+1.0814217739225564E-10i	5328.148659469277+8.92992902036588E-11i	5403.216343378483+3.294808199056312E-11i	5429.668288079448-4.6574889528655497E-11i		-0.03	0.720123		-0.03	0.672895
-3.14159	4503.807294713504-0.2735077756854181i	4529.578604484034+5.5704113615190133E-11i	4588.09675447452-3.45739975723976E-10i	4680.71311946673+1.6018872391493857E-10i	4800.345837819861-5.969068851184185E-11i	4937.509140483585+1.8606189045123526E-10i	5080.521958673062+3.9236354861714596E-11i	5215.743245924606+3.4211405559091655E-11i	5328.204423556482-1.9517604754127824E-10i	5403.273577184979+8.960626918968275E-12i	5429.72606597124+1.2871822457815714E-10i		-0.025	0.720516		-0.025	0.673791
-3.14159	4869.525256160994-0.057223385825417215i	4895.558669844843-6.397266384809492E-11i	4950.297125119382-1.1364638397201482E-10i	5037.128610166963-5.0940344755035515E-11i	5149.631881011698+5.0285497345663255E-11i	5279.072815829557+2.372916715819184E-10i	5414.521219433823-2.0823810377757057E-11i	5543.026483926244+7.413536177146726E-11i	5650.21376813565+9.644647657593345E-11i	5721.916810158664+1.8398194596342848E-10i	5747.212339289567-1.2920282318280985E-10i		-0.02	0.72082		-0.02	0.674453
-3.14159	4998.73601520088-1.2226786162197703i	5022.841219308616-8.937411319668567E-11i	5077.206985341406+5.961361016189144E-11i	5163.523134379422+1.4579167922111194E-11i	5275.499350869477+3.1408736672900144E-11i	5404.536741086406+2.3539247425914508E-11i	5539.808274694086+9.505095644401115E-11i	5668.396572829263+7.662577109986459E-11i	5775.858563677363+6.72339366863682E-11i	5847.860103216798-5.643662239679556E-11i	5873.284515952506+3.888654506173678E-12i		-0.015	0.721056		-0.015	0.675088
-3.14159	5002.015819576029+0.04441512360777195i	5025.337969012508+1.6225609225328514E-10i	5079.803930819798-8.280068147291087E-11i	5166.292121436371+1.4414475394147387E-10i	5278.518954740728+4.094894454485663E-11i	5407.892067826576-2.0737080986078637E-10i	5543.584546166724-5.6924128489853374E-11i	5672.66	5780.614358689059-1.0946022055781478E-10i	5853.002873375413+5.617809143782808E-11i	5878.576978831807-2.2376025565070836E-11i		-0.01	0.721222		-0.01	0.675489
-3.14159	5049.159923906936+1.6030019031038507i	5072.767708844293+6.511828786170081E-11i	5126.634869752328-2.1050713656414434E-11i	5212.1849898310575-1.1197104998909903E-10i	5323.21365808835+1.6711400799654549E-12i	5451.223636257418-1.2696972132821026E-11i	5585.493828357924+3.3349036442447225E-11i	5713.206361335872+8.78330931492825E-12i	5819.999201188407-5.163427932493839E-11i	5891.588409947659-4.5254264484482494E-11i	5916.8748649958125-7.240369016563193E-11i		-0.005	0.721317		-0.005	0.675716
-3.14159	5049.520863541655-0.6607013793745506i	5072.790019600886-5.352498923607521E-12i	5126.656568842053+1.0907372724673463E-10i	5212.205771575491+1.3689814043937805E-10i	5323.233358968728+9.119313075394847E-11i	5451.242272279054+9.908218368887757E-11i	5585.511608849644-1.5954700420086365E-11i	5713.223650493556+1.1329278949564864E-10i	5820.016390733226-1.8399712323418027E-11i	5891.605727922747+4.71015244516067E-12i	5916.892271106851+2.2798052673890967E-11i		0	0.721349		0	0.675795
-3.14159	5183.729772417502-0.5872378899019064i	5206.673807966555-2.9448551233467136E-11i	5259.020118609435-3.6181261734988234E-11i	5342.200962189368-5.902198014385144E-11i	5450.232581458415+7.446482385635392E-12i	5574.8844664784065+7.327801297671896E-11i	5705.728484557638+6.773626874951427E-11i	5830.257042655885+2.212858267764401E-11i	5934.430941496039-5.297658013635106E-11i	6004.280886543383-2.1067775371841812E-11i	6028.955335683896+3.989966871152783E-11i		0.005	0.721317		0.005	0.675716
-3.14159	5184.2165686982+0.9010590094778611i	5206.720914836671-7.719612885175128E-12i	5259.06719300007+4.513005689949763E-12i	5342.248045049154+6.920571955443426E-11i	5450.279777063861+5.3206837254753094E-11i	5574.931930790606-7.0120068553325E-11i	5705.77639771285-2.040372269320128E-12i	5830.305561627446-5.788214114661573E-12i	5934.4801265918-4.782099157361101E-11i	6004.330616395666-1.5815859687462735E-11i	6029.005279756033-1.0707826232425504E-10i		0.01	0.721222		0.01	0.675489
-3.14159	5197.119329590274+1.0380726757920449i	5221.632606817529-4.7198596457536764E-11i	5275.656347176976+5.256549119571037E-11i	5361.578053393293-2.6855491762428135E-11i	5473.325875764699-1.6676500000729867E-11i	5602.524293232491+9.111074937016071E-11i	5738.501259653514-4.3599220685298134E-11i	5868.336123469271+2.5265036144908977E-11i	5977.335384541903-6.816131647091644E-11i	6050.656045979892+7.823765998468743E-11i	6076.607556190898-2.0650488633540952E-12i		0.015	0.721055		0.015	0.675089
-3.14159	5197.903606108128-0.6303554234646674i	5221.703480044542-1.3329227402146389E-11i	5275.725879871634-7.248215443835347E-12i	5361.645467561389-6.720009742696796E-11i	5473.390549493081+8.355652170755822E-11i	5602.585798884236+5.865835815140937E-11i	5738.559398948755+3.235841296712431E-11i	5868.390977935743+9.212394585142688E-11i	5977.387392132815+1.0291707633254125E-10i	6050.706073333308-1.6832455672241897E-11i	6076.656867051363+7.542924090282397E-11i		0.02	0.72082		0.02	0.674453
-3.14159	5241.467891611911+0.49995243818781493i	5265.001122543587+2.734771497559837E-11i	5318.412583114134-9.243038972428169E-12i	5403.364723841223-3.271113245410458E-12i	5513.854022996066+3.5823373534761694E-11i	5641.589822168277-6.305953120710061E-11i	5776.000846492484+9.056258171334378E-12i	5904.292156011439+9.54705869857633E-11i	6011.937219011688+3.8779065817134605E-11i	6084.304443945382-1.819401954122969E-10i	6109.908240059191-1.1764673977702238E-10i		0.025	0.720516		0.025	0.673791
-3.14159	5249.244773426643-0.2891117561586003i	5273.837318516915-1.406749397892706E-10i	5327.428213273265-6.59592526602307E-11i	5412.689659993425-5.602395605843507E-11i	5523.63100941437-4.083759164350575E-11i	5651.972796011156-2.386242316581121E-11i	5787.141368308496+2.0442948303705402E-11i	5916.30285830732-3.6953398984879684E-11i	6024.821915297472-8.387818650885346E-12i	6097.870256852199+1.157962134775346E-10i	6123.736383624421-4.294744168807569E-11i		0.03	0.720122		0.03	0.672896
-3.14159	5376.213870214856-0.21483906506786146i	5400.748727597956+5.6223944254461335E-11i	5452.785788818835-1.0000047197774126E-10i	5535.600293932788+8.768720320781887E-11i	5643.394133026345-2.4563414606143917E-11i	5768.126372296689-7.608442817863413E-11i	5899.49958678995+3.340527317281388E-11i	6025.003007073376-3.284506511303004E-11i	6130.3909070737745+1.7178555543049095E-11i	6201.283151227827+3.1378456366860094E-11i	6226.373496482599+1.4969714225955394E-11i		0.035	0.719705		0.035	0.671955
-3.14159	5377.718636668603+0.2848714661363469i	5400.840376497222+2.488584319579109E-11i	5452.876458642582+2.9691975306436534E-11i	5535.689433693231-4.4498083895290057E-11i	5643.481332979738-8.960125123319234E-13i	5768.211402775237+1.9612331921284436E-11i	5899.582426415274+1.6260026725827965E-11i	6025.083857753341+7.906463871639451E-12i	6130.470183717725-1.4084830305984243E-11i	6201.361430617275+1.205819501394727E-11i	6226.451437031985+9.824583046032033E-12i		0.04	0.719283		0.04	0.67068
-3.14159	5512.048442061173+1.503691910795561i	5537.585892943071-3.3949493152120745E-11i	5591.620779878834-3.311969879606187E-11i	5677.8201857648655+6.328827221257698E-11i	5790.436073830823+5.8115080076788545E-11i	5921.419317715961-1.831010688762898E-11i	6060.2959819694315-6.521106817527727E-11i	6194.0335422308435-1.0457550477758992E-10i	6307.3160216360275-1.6791255945689304E-11i	6384.120553436705+2.1188115600058146E-11i	6411.435044963632-5.839273862567862E-11i		0.045	0.718691		0.045	0.669378
-3.14159	5512.910139628028-0.44826692465453927i	5537.700117959082+3.785301427473205E-12i	5591.7324974127505+2.5638700611868996E-11i	5677.92789790946+4.496244332525163E-11i	5790.54	5921.515599969334+1.3600797254770505E-10i	6060.385625122442-3.306777561383131E-11i	6194.116695787044-3.903058612585361E-11i	6307.393636722017+3.124953703461131E-11i	6384.1944353074305-2.252453138012427E-11i	6411.507614273077-1.0726034291578175E-11i		0.05	0.718026		0.05	0.667845
-3.14159	5558.351043922145-0.8292620247562776i	5584.427178269368-4.385703361380518E-12i	5637.992921060848-6.184977636088034E-11i	5723.459095372781+3.350506800643505E-11i	5835.1435684563985+7.678465000165939E-11i	5965.078555139754-7.025860612560317E-11i	6102.88172016125-6.90844106616024E-11i	6235.61977682281-6.690548447502326E-12i	6348.029497535771+3.283086524563537E-11i	6416.539058029412+8.159782186158836E-12i	6440.7692232822865+3.930192249039382E-11i		0.055	0.717443		0.055	0.666521
-3.14159	5559.272083070131+0.7438595388716667i	5584.488023861957-2.1740322696976683E-11i	5638.055325651233-1.7226274672509844E-11i	5723.524112280518-7.265099700512238E-11i	5835.212255400393-2.021426846779508E-11i	5965.151930148775+2.7973281835965854E-11i	6102.960635927022+7.520462390796342E-11i	6235.704587828466-1.7740234752191983E-11i	6348.083535464847+7.476515029451512E-11i	6416.678071465776+7.857957116862117E-11i	6440.907534784443-3.210496569498079E-11i		0.06	0.71665		0.06	0.664396
-3.14159	5623.94401612397+0.3334790860714417i	5647.788353272957-1.0015148397585144E-11i	5697.499606005319+1.8458534324744275E-11i	5776.6917863737635+5.77399524581754E-11i	5879.911728547078+2.8937580007656963E-11i	5999.543667528591-2.3973512335733424E-11i	6125.761870723293+1.284782243762739E-11i	6246.546036070377-3.064675029427446E-11i	6348.242103756193+8.142263861726663E-11i	6424.344520357548+9.673408638774364E-11i	6451.468808824547-4.659416670250286E-11i		0.065	0.715879		0.065	0.662497
-3.14159	5625.153606091412+0.030312337989253466i	5647.943406466514-4.429163732574341E-11i	5697.653381492661+4.578249530695287E-11i	5776.843597299522+2.9619051076935686E-11i	5880.061094637682-8.815120730510621E-11i	5999.690331172208+5.330437740940904E-11i	6125.90576837309+9.792512946261197E-11i	6246.687155488135-4.01871818826052E-11i	6348.291741853298-5.763477818485103E-11i	6424.440653217476-2.355207957245094E-11i	6451.566453841378-9.665320798465206E-12i		0.07	0.715052		0.07	0.660456
-3.14159	5674.300045644003-1.509932569095797i	5698.932702714906+6.971263578321063E-12i	5750.889086480803+5.0203960307359937E-11i	5833.785772721016-6.253424862049333E-11i	5942.095712746281-4.9285890489165363E-11i	6068.051705939195+1.2837739514546115E-11i	6201.524766491483-1.1356447621479252E-10i	6329.92211720493+2.266437675365665E-11i	6438.514740944749+8.277574207939783E-11i	6512.017888007778-6.389909047168098E-11i	6538.128931952956+6.779964211909258E-11i		0.075	0.714121		0.075	0.65802
-3.14159	5701.587737159622-0.19466978138641045i	5727.509001901395+8.547484446363156E-12i	5779.966896207363+8.628281417900476E-12i	5863.726621593616-3.1391179199732384E-11i	5973.294976239054+3.1655044054355666E-11i	6100.9334137553515-2.417256850750383E-11i	6236.504245660031-1.840737965851968E-11i	6367.306668462876+4.998789719961927E-11i	6478.313494635874-3.6077057106677445E-11i	6553.699586678413-1.628183371462785E-12i	6580.53666040746-4.4825941229094525E-11i		0.08	0.713185		0.08	0.655544
-3.14159	5807.008722091152+0.4615490696416091i	5829.798613451793-1.2489350451766732E-11i	5877.66482538019+1.8482918545418512E-11i	5953.95032722623+6.442723837563731E-11i	6053.439202766834-1.2417354737866667E-10i	6168.818419990781-1.945049632860259E-11i	6290.618887217387-6.969612137745119E-11i	6407.227710339827-1.8403222114234116E-11i	6505.328281598549-4.809860333045598E-11i	6571.4112184962705+4.903185756681206E-11i	6594.817627886941+1.2170600483049492E-11i		0.085	0.712255		0.085	0.653054
-3.14159	5807.59265245187-0.48888990008617933i	5829.985838038751+3.7392600740250006E-11i	5877.851010256564+3.5684875998083426E-11i	5954.135461091884-6.83691513902854E-11i	6053.623457963196+1.950686100588133E-11i	6169.002175401658+8.653800210629197E-11i	6290.802721551922+2.7107617715900698E-12i	6407.412283945379-1.902801909385787E-11i	6505.514083301649+3.457335215620234E-11i	6571.5982281762035+8.766967568983876E-12i	6595.005151380791-5.50897098910723E-11i		0.09	0.711221		0.09	0.650124
-3.14159	5808.4406560530215+0.9027801133637519i	5832.154081991167+5.67326308320412E-11i	5881.759072786776-6.927729140461312E-11i	5960.892663319758-5.884073684014579E-11i	6064.243941991325-3.817418617283028E-11i	6184.342553856626-4.4473166480182276E-11i	6311.456935798864-3.794650272599909E-11i	6433.537629005262-2.6198693484215123E-12i	6536.590844170015+4.66311290063063E-11i	6606.22	6630.927816709395+3.6265796600488384E-11i		0.095	0.710015		0.095	0.647499
-3.14159	5809.317663951194+0.08912837801232185i	5832.462509793244+2.854822167844841E-11i	5882.070784126329-5.782162984306373E-12i	5961.205441836404+5.834040905091792E-11i	6064.556643284546-2.646135225486266E-11i	6184.654909958233+7.878791794441016E-11i	6311.76917560918-7.162803471818581E-12i	6433.850190685883+3.447674578131148E-11i	6536.904090740844+1.4319613866460885E-11i	6606.534135970206+4.880150925540139E-11i	6631.242077165866+1.0430066520843938E-11i		0.1	0.708752		0.1	0.644255
-3.14159	5990.203589708516-0.09550844760323067i	6014.447971183684+3.876629128663222E-11i	6062.216676799285-1.1668530606024247E-11i	6138.441044780227-1.177473707939248E-10i	6238.028661774282-3.745248579004158E-11i	6353.792018786744+7.865692797340781E-11i	6476.341941213469-2.765526429649049E-11i	6594.0383587397255-1.400941683991339E-11i	6693.370656012092+8.581337351643752E-11i	6760.466070383689-1.410195419943027E-10i	6784.269372867611+3.2526865549098966E-11i		0.105	0.707231		0.105	0.641365
-3.14159	5991.403108785895-1.2302389286594875i	6014.589093722691-1.119034828243326E-11i	6062.355751371719+6.219874349785109E-11i	6138.576861898116+3.6064086634638017E-11i	6238.160231003929-3.016208427039399E-11i	6353.9186387987465+3.2966270308644004E-11i	6476.463274521079-6.010827112875616E-11i	6594.154529914394+2.833300911451356E-11i	6693.482374184589-2.8977732185592377E-11i	6760.574716072083+9.437413804740751E-11i	6784.3769140749555+4.3843336562734965E-11i		0.11	0.706201		0.11	0.638174
-3.14159	6093.463129974171-0.7017414725191324i	6116.813392742874-6.262186331030294E-12i	6162.4218825711405+3.959186214150878E-11i	6235.156720129646+5.44263887877754E-11i	6330.0918684203525+2.4241316490605363E-11i	6440.283315041039-2.777753207561288E-11i	6556.6939021048665+5.731798752074592E-11i	6668.200700018186+3.356792433841783E-11i	6762.031433899824+1.286868294395958E-11i	6825.238235661532-3.5929877532511406E-11i	6847.624173829847+6.420674813285247E-11i		0.115	0.704927		0.115	0.634661
-3.14159	6093.620400718281+1.5306390719292775i	6116.88407344969+2.2533746807955216E-11i	6162.490429247661+2.628445861106765E-11i	6235.221892136803+2.3541149318206576E-11i	6330.152618302991-3.4818374937189786E-11i	6440.3388407138145+3.46123822264736E-11i	6556.743732777487+1.0075005228655282E-11i	6668.244837895545+3.188027498557567E-11i	6762.070552897172-1.0904152214853627E-10i	6825.273839487543-8.57504827222956E-11i	6847.658505900965+1.1421964044874418E-10i		0.12	0.703613		0.12	0.631002
-3.14159	6103.886947670879+0.3943785663905959i	6130.171245732783+4.4148600612269994E-11i	6180.238306501188+8.055944411148016E-11i	6260.322564874055-1.596781394080865E-11i	6365.347180762104-7.938332750905185E-11i	6488.07450893135-2.3344710440368044E-11i	6618.890953341564-7.657354797140424E-11i	6745.577083609813+6.323937458052822E-11i	6853.474583724386-1.3010259499155534E-10i	6926.96236438511+7.131325662578543E-11i	6953.167191802748-5.494414291322772E-11i		0.125	0.702034		0.125	0.627197
-3.14159	6104.924211158512-0.18503108022023854i	6130.446405851617+4.585699110664563E-12i	6180.510706262491-1.5582666799023113E-11i	6260.5906339980265+2.3979297163787096E-12i	6365.609636028528+3.342269256706204E-11i	6488.330414177331-5.2102279477082206E-11i	6619.139800697554+3.171170759259995E-11i	6745.818921208537-4.652933399592119E-11i	6853.710220921013-4.643800006105939E-11i	6927.193601581902-1.1450137252413232E-11i	6953.396815944601-5.0925552304584526E-11i		0.13	0.700798		0.13	0.623248
-3.14159	6267.48059431448+0.20016993428781865i	6291.96240257706+6.816777176637653E-11i	6337.405762916337+4.4132580728988784E-11i	6409.947701271814-5.0484448499873476E-11i	6504.767268657528-6.760989861939627E-11i	6615.031538860866+1.1581809083074847E-11i	6731.784128257187-4.7903564003804055E-11i	6843.905232421373+3.1270974277955445E-11i	6938.500229616344+1.3515000719471685E-10i	7002.36607237015+2.951077175732924E-11i	7025.01593655973-5.999015477425383E-11i		0.135	0.699296		0.135	0.619595
-3.14159	6275.742927689299+0.22853083656868176i	6301.849214391506+3.300012926522442E-11i	6350.035580112353+2.131736471292727E-12i	6427.122778102892-5.796609892844639E-11i	6528.228124513621+7.571395926768927E-12i	6640.455078572649+1.4380016939546266E-11i	6757.601440920993-3.768339851969645E-12i	6870.064210591059-6.150815615692274E-11i	6964.901052745507+3.669305878872187E-11i	7028.894866998188-1.335118360399516E-10i	7051.581389964779+4.930361259483162E-11i		0.14	0.69776		0.14	0.615154
-3.14159	6293.270293249438+0.4669948492161184i	6316.239387681577+6.775446092079969E-11i	6361.84357541313-7.911180546024155E-11i	6434.644419263373-2.2289403069539064E-12i	6529.805442043284-5.440860992749374E-12i	6646.385239509215-4.8457414255972404E-11i	6772.306141079682+1.0380905395161263E-10i	6894.205174259373+1.3260416622230864E-11i	6997.96699988177+2.3819025244434244E-11i	7068.5960873403155-4.519818194323541E-11i	7093.771745733024+3.912458637380829E-12i		0.145	0.696192		0.145	0.611259
-3.14159	6300.90433374335-0.4405474255777203i	6327.376687494687-2.6604559192697283E-11i	6375.76567619693-4.330666869479469E-11i	6453.184238519235-4.2793441670849976E-11i	6554.737017457366-2.56726095550438E-11i	6673.419543385271+2.413611917744931E-11i	6799.902024968812+9.723075274907459E-11i	6922.319904127557+7.587194547640689E-11i	7026.4792780915905-7.636071736529264E-11i	7097.339231102799+8.667671703192239E-13i	7122.5864321250065+1.9855635792843993E-11i		0.15	0.694679		0.15	0.606537
-3.14159	6583.696456779624+0.9291122783720672i	6609.688134796417+8.031256845250002E-11i	6655.819077686933-1.1512354074235645E-10i	6729.63482262674-1.0185860602273526E-11i	6826.466914479394+1.264555237587511E-11i	6939.612129514166-1.4193344395961016E-10i	7060.123784212072-1.3491537243133126E-10i	7176.636098919638+1.0355834662059753E-11i	7275.6179506716535-1.4375713806124636E-11i	7342.844868249688+9.402828492294109E-11i	7366.771124877982+9.746951909497323E-11i		0.155	0.692971		0.155	0.602161
-3.14159	6585.3054715732505-0.4275624493175361i	6609.854943976491-4.373386358975119E-11i	6655.983371605344+2.0355461026212615E-11i	6729.795053938853+1.0591965073760001E-11i	6826.621719440805-2.4641559103139735E-11i	6939.760397186006+2.054004395809605E-11i	7060.264759729977-8.28787743941358E-12i	7176.769575056786-5.4024059536086406E-11i	7275.744587379031-3.956995762439206E-11i	7342.966545338743+1.4025890064820853E-10i	7366.890964319804-4.822663376255541E-11i		0.16	0.691411		0.16	0.598171
-3.14159	7112.835018402271-0.8363361623716384i	7133.311623596505-8.609868319695946E-11i	7174.82	7241.263347439531-6.658458676361123E-11i	7328.45738979145+3.288348271021874E-11i	7430.371335673577+8.190559555585573E-11i	7538.933262206812+9.30795233939857E-11i	7643.883714128123+1.4733962273315887E-11i	7733.025412374312+6.469992463943432E-12i	7793.558588362855+7.731147479633827E-11i	7815.101220401361-1.5026591992734962E-11i		0.165	0.689833		0.165	0.592536
-3.14159	7265.706512646038-0.5417916673561891i	7289.297592458238+3.2740196196419405E-11i	7330.534337435253+7.589796200214999E-11i	7396.563006662162-5.248237186583055E-11i	7483.252614686168+2.7576294062291385E-11i	7584.632652834045+6.0195155348080086E-12i	7692.690653874144-3.2838953720059964E-11i	7797.215640609863+9.364634394381087E-11i	7886.041505612524-8.290530959196304E-12i	7946.383724240814-1.9560606205843222E-11i	7967.863834955576-1.3728792098852253E-11i		0.17	0.688062		0.17	0.587798
-3.14159	7268.68241365919-0.28686841219471615i	7289.41465374635+6.077791157290546E-12i	7330.649730727997+2.7119489721360943E-11i	7396.675720251488-6.960171648241789E-11i	7483.36180591118+5.849243517144505E-11i	7584.737751301272+4.457224988353709E-11i	7692.791487163951+2.8486500408371823E-11i	7797.312546230787-7.127606384826269E-11i	7886.135341661484-1.0293800383092695E-10i	7946.475696262276-1.1872207476236949E-10i	7967.95520668838-3.229032269736917E-11i		0.175	0.686453		0.175	0.582676
-3.14159	7432.580281459489-1.0940653712276025i	7455.585687541325-1.6996280407220215E-11i	7496.4266000997595-9.06850990267273E-12i	7561.806019845634+6.440450086230224E-11i	7647.602442375627-3.413348325681044E-11i	7747.851608355974+4.496428574500664E-11i	7854.552031537254-4.9555922143008554E-11i	7957.543717396728-3.104886290579011E-11i	8044.823807843621+9.021481557325598E-11i	8103.948519425717-6.282941335371177E-11i	8124.961586707886+1.8690184145514503E-11i		0.18	0.684746		0.18	0.577989
-3.14159	7520.676845448876+0.7940567080512612i	7544.460580728812+1.7713286233372905E-11i	7585.920011132907+2.8689266398511708E-11i	7652.38652296634-1.7801434595008052E-11i	7739.8110152957-2.664669913511057E-11i	7842.297214520112-1.8526306630000497E-11i	7951.848653002644+4.4560130131297916E-11i	8058.138860560593+1.1601330283781195E-11i	8148.693089493061-3.628790594900878E-11i	8201.408781278808-7.450084768768064E-11i	8167.495907218651-6.034723232323041E-11i		0.185	0.683121		0.185	0.571781
-3.14159	7521.5353385252165+0.2619839925411114i	7544.62664595662-3.020204634158063E-11i	7586.0879366130375-3.738197881058166E-11i	7652.557596133537-6.297330351106685E-11i	7739.986565011664-6.314305850225102E-11i	7842.478545972361-5.0274359231086165E-11i	7952.036849884127+3.2802582485082315E-11i	8058.334376864729+3.036277898653348E-11i	8148.895183307993-2.911750479261078E-11i	8210.294532839625-1.1762480906780003E-11i	8194.519816625294-4.887042189357655E-11i		0.19	0.681582		0.19	0.567167
-3.14159	7704.271683836821+0.2764851690512748i	7729.027822495067-8.984320361981356E-12i	7769.929705142411-3.4734273669786343E-12i	7835.3908232755575-4.407176376282116E-11i	7921.2233693640455+1.2366928879053256E-11i	8021.2979656791285-3.225821926510387E-11i	8127.293723031616-1.1029269372050883E-11i	8228.591686092803-3.0321529613561855E-11i	8298.585186934606-1.4388120064649553E-11i	8210.501027436288+7.34046193243947E-11i	8194.521297347019-1.4669257308653373E-11i		0.195	0.679863		0.195	0.56188
-3.14159	7705.436562560669+2.0963121910125335i	7729.068326297679-1.1420809023937906E-10i	7769.972084552505+7.396293356367528E-11i	7835.436417412464-1.1562774871844776E-11i	7921.27359686872-6.709286171722302E-11i	8021.3542300239405+3.36100026542463E-11i	8127.357135021576+2.068934854636242E-11i	8228.66	8312.87587311834-9.449335268025911E-12i	8228.365913203066-2.6673475086523395E-11i	8221.478905802627+1.4689207812268557E-11i		0.2	0.678146		0.2	0.556492
-3.14159	8008.080013141126+0.06412703614132466i	8032.1259095625755+9.71798818651855E-11i	8072.117968583261-8.748507032707383E-11i	8135.365548468119+1.559111677318897E-10i	8216.159336332834-9.905129419830892E-11i	8305.09859210777+3.866094230465723E-11i	8388.218936533161-7.352200171151935E-12i	8412.645040089516-2.4135776624755643E-11i	8312.952727935644+1.6086581509475445E-11i	8228.367606846841-3.176451375566262E-11i	8232.255468069548+2.136461084220664E-11i
-3.14159	8370.643748476417-1.3666491329872774i	8375.645769283909-9.722216437525447E-12i	8378.989206242479+4.9185257258270825E-11i	8384.215253497552-3.3141888663653286E-11i	8390.836501481886-1.3625785774305427E-11i	8398.234680345018-4.038458893397987E-11i	8405.725278465246+4.3943164874006134E-11i	8412.660863090821+1.7536888520587768E-11i	8325.345568416617-4.950094729585213E-11i	8255.262926869587-1.0415567265136024E-11i	8232.463573908122+7.897792088715337E-12i
-3.14159	8371.924527979689+0.8221185095964992i	8375.662036408845+4.173574021464784E-11i	8379.005442973736-1.4368408347700116E-11i	8384.23144481216+1.5799339891288295E-11i	8390.852636755695-1.1562188049164473E-11i	8398.25074842188-6.3222974843931225E-12i	8405.741256879624-3.2897375246416134E-12i	8414.056900177497-2.7078738268493744E-11i	8325.347972216425-2.380797273877146E-12i	8303.503411213995-5.890060919253254E-12i	8269.836015810028+3.836731848135859E-11i
-3.14159	8373.585766485665+0.4317413879867985i	8376.874663846664+5.405935350748813E-11i	8380.23	8385.46496156068+3.3874898070649985E-12i	8392.107307062928+2.093778027610132E-11i	8399.537057200536-5.909476424179629E-11i	8407.07359034648+2.932635028361588E-11i	8414.078076146976+3.872827120664891E-12i	8352.043886393614+5.5884947660762625E-11i	8303.507538574217-7.390150648042102E-12i	8269.83944336224+1.2857127731745353E-11i
-3.14159	8373.751316422207-0.8802982832599584i	8376.897692674154-1.4699627910964247E-11i	8380.248407169804+7.064254727150871E-12i	8385.487622573322+3.218125303645354E-11i	8392.129671287505+1.3473438662674608E-11i	8399.559069255743+3.3201828623993816E-11i	8407.1	8417.303270805685+2.284507939819893E-11i	8399.874799556159-7.609145502698E-11i	8330.05311647649-1.3244926028970054E-11i	8296.619669612493-3.14251011850414E-11i
-3.14159	8374.268399756666+2.0847884017274034i	8379.616994888005+7.334291913118083E-12i	8382.989748513728-2.0185542114051432E-11i	8388.268485817965-1.3753383181801788E-11i	8394.972083974779+4.79714174045924E-11i	8402.491867617511+1.4885017150865316E-11i	8410.155245467693+4.8855766618608855E-11i	8417.319095849793+1.0457485807887624E-12i	8399.881058176163+8.84376864242906E-12i	8330.065603605966+7.935444347562799E-12i	8296.632276287826+6.53279162335787E-11i
-3.14159	8375.980913204783-0.1804373729314927i	8379.63342317032+6.454202190462822E-11i	8383.006203787438+2.9360903796349483E-12i	8388.284966267353+3.4686068019576745E-11i	8394.988557490446-2.330287672378984E-11i	8402.508259027014+5.1810777511502037E-11i	8410.17141556031-4.2723779106310964E-11i	8446.870949273889-1.4495072500415767E-11i	8418.473548737025+1.850800435027955E-11i	8368.8163217776-2.843621176378401E-11i	8371.319556267488-5.4876093956259215E-11i
-3.14159	8494.82995895884+0.1997093297323539i	8499.175367291426-2.1156593458282496E-11i	8503.026807687947+1.4377315836970338E-11i	8509.147274444864+3.970905841043598E-11i	8517.121936700569+1.7560607512629552E-11i	8526.429846620571-2.299996987442889E-11i	8536.484139133187+2.7321915047279285E-11i	8451.22782289111+1.488595197022178E-11i	8418.489070867137-2.1453022115365937E-11i	8368.896455430233-1.4527789349265145E-12i	8388.034110387176-1.9649187876920906E-11i
-3.14159	8495.766343002048-1.8252625243176006i	8501.203119656382-2.6849740419438164E-11i	8505.1008882512-1.9461211201250818E-12i	8511.307258816012+6.052011192742615E-12i	8519.42	8528.95258269608+3.0760550722749525E-12i	8539.344830790153+4.14522647704969E-12i	8473.332418897884+2.8823767395825285E-11i	8419.95485453279-2.1101951331679685E-11i	8404.589018475746-8.887666946460788E-12i	8388.115379842757-3.327181191246839E-11i
-3.14159	8496.287282981551+0.23866225255632728i	8501.24717306478+5.915071023343877E-12i	8505.14520066616+8.985721369798069E-12i	8511.352001986954-1.8465240048056428E-11i	8519.468207422156+3.8340173124588066E-11i	8528.99871159042-3.322856511391941E-11i	8539.391925565244+3.4306078976416875E-11i	8473.335918147306+1.4486594840226992E-11i	8419.97555248965+6.119115524060851E-11i	8422.91838068028-1.691247976016243E-11i	8425.004913318491-1.0550439101317849E-11i
-3.14159	8499.377671218139+0.08951585583768458i	8504.584353678458-3.1430156171573734E-12i	8508.603924383195-1.9420663651343115E-11i	8515.034115225142-2.3576621724500204E-11i	8523.513291784593+1.3511938931599553E-11i	8533.614618090876+6.68882469148605E-12i	8544.91	8499.726680644108+5.942887187978243E-12i	8423.360606938797-4.9729605074011256E-12i	8422.933316728218-5.842398147823438E-11i	8425.01933547961+2.952657936852003E-11i
-3.14159	8500.870050927857+1.7557455951517282i	8504.620576018659-2.5615680462966396E-11i	8508.640160699852+1.1273301090591172E-11i	8515.070370869458+4.973848093627771E-12i	8523.54957272684+5.743646869992612E-12i	8533.650951032194+3.6631536466056844E-12i	8544.941716081166-1.0379699929652965E-11i	8546.467876651677-2.6063335954275726E-11i	8423.375844224598-4.720289861002124E-12i	8424.38	8426.326410915239+1.7106139025327285E-11i
-3.14159	8535.236307941926+0.5730121002155236i	8541.781879345153+7.361466958252192E-12i	8548.201166195982-3.842338751848876E-11i	8559.336412763234+2.280791535088341E-11i	8576.278246720154-1.0037398207166493E-11i	8601.566644511093-2.7183367211742182E-12i	8629.81430779454+5.35035560157174E-11i	8546.475279258242+1.678449147700944E-11i	8426.475284955004-6.419369263431575E-12i	8424.402748387218-4.620822124317426E-11i	8426.346422666718-7.379121670300684E-12i
-3.14159	8665.792713220762+0.4308902170938821i	8670.95262667513-2.757496028890129E-11i	8674.224683030314-2.392119597984663E-11i	8679.33483540572-9.100378608348673E-12i	8685.798187420321-1.000271526148708E-11i	8692.99478766354-2.2945102084608303E-11i	8639.551235223695-1.441528699145517E-11i	8546.646581054349+2.5719939071580192E-12i	8426.488364317122-2.0715871008343944E-11i	8427.764831045575-3.006808035059278E-11i	8429.520800363973-1.3746658411129733E-12i
-3.14159	8675.613325333452+0.6716310206014422i	8679.654485469295+3.004250208240579E-11i	8682.956956731288-9.793856504759324E-13i	8688.119852654301-1.1412307702350555E-11i	8694.662360417726+4.525820599437839E-10i	8701.972340143144-1.3356722907992141E-11i	8655.92461479206-4.378775027398685E-11i	8550.495746012784-2.7757765486710703E-11i	8489.01938019425+4.788239062003504E-11i	8427.77942353774+2.0726754597142598E-11i	8429.535061672284-3.50621156398705E-11i
-3.14159	8677.06436981479-1.7665432547507065i	8679.71312815502-1.7581158252551355E-11i	8683.015796044241+1.205303567660322E-11i	8688.178993730513+6.36968154781311E-11i	8694.721868360926-3.4911490068996857E-10i	8702.032220994284+3.650157889015844E-11i	8655.92935260346-7.70225263384471E-12i	8550.539355117342+2.8298979521533528E-11i	8501.981313076418-4.5093271539660804E-11i	8512.350475618101+2.943607906139416E-11i	8513.447988986316-3.541587673152583E-12i
-3.14159	8677.078026114403+0.5389304135854751i	8683.716805739263-5.699316962315939E-12i	8687.036060387405-1.1210864346861173E-11i	8692.22883655558-2.7931465115904428E-11i	8698.817221315918+1.6886970883218754E-9i	8706.192641520005-2.977288716985921E-11i	8681.962843765863+1.6711504025306743E-11i	8556.931478402632-1.8547962704351325E-11i	8556.16578145367-1.629712371425291E-11i	8548.09658612238+5.443558118019278E-9i	8513.45898982897+3.800455102299973E-11i
-3.14159	8677.759645021102+0.9048167070812773i	8683.732938864909-2.7012315329861483E-11i	8687.052452135005+2.1690813988046732E-11i	8692.245629656669-1.0487776673684848E-11i	8698.834508642562+9.136072467473328E-10i	8706.210438339223+1.6390968912220823E-11i	8700.225432537449+7.322308236683986E-11i	8556.968779549095+2.0657757827735095E-11i	8560.242825138086-3.215268653036133E-11i	8548.10638948316-3.159713467556654E-9i	8519.338568736368-5.468190234321091E-11i
-3.14159	8682.74146832964+0.44483947131058876i	8688.627450480464+2.4865280776417207E-11i	8691.976141724672-4.11834101403212E-11i	8697.217930554896-3.473783078909975E-11i	8703.877381272245+1.2396990189273792E-11i	8711.357419474556-5.925429339861352E-11i	8709.362992306362+1.356222848782621E-6i	8573.202570652149+1.4646586227177321E-12i	8560.292164525195+1.81944303865477E-11i	8563.903776937237-2.218684506469824E-9i	8539.673548501387-5.514532427060192E-10i
-3.14159	8750.689413385031+0.36912819406736763i	8757.253215890856+2.1330429727080095E-11i	8761.060852087094-8.844722437596699E-12i	8767.109540329446+6.448522963344585E-11i	8774.985828476763-8.448908653499664E-6i	8784.166818400658+2.0484876217713175E-11i	8709.423170059617+4.2122538306321746E-7i	8573.216702025782-9.400082590869411E-12i	8569.212124649188-8.532849204529493E-12i	8569.255134898693+2.983365166532224E-6i	8539.6766155693-2.2595941971716082E-9i
-2.82743	8.642367789020022E-6-3.400149542284819E-4i	408.22458253659414-1.6611105073913508E-10i	811.0278764522519-3.646133628863573E-10i	1202.5733064710282+1.001364509548657E-11i	1576.1666379179946+5.842411918033258E-11i	1923.78189188992+7.514988801062767E-11i	2235.6146232931046-1.1096189408131637E-10i	2499.8595592467545+4.8528552314678237E-11i	2703.1280548679288+1.7895066470542967E-11i	2832.0667641746536-9.676959723209983E-11i	2876.360624303976-3.5981292564428304E-10i
-2.82743	700.037030895739+0.009879133412045365i	811.1811293885727+2.4128697291488775E-10i	1072.2212813903348-7.538246347738641E-10i	1392.457828843559-3.447584322911338E-10i	1725.757618073781-1.730518719608728E-10i	2048.4949716585224-1.4497379610952682E-10i	2344.145565302001-1.5753151501609363E-10i	2597.7003456490675+4.964997231995314E-11i	2794.134717409737+1.1369906876533543E-11i	2919.244012092143+7.550004760654796E-11i	2962.3022023073827+3.790555246458847E-11i
-2.82743	700.0482137317941-0.007479297034588162i	811.3492291204485-1.8955734489052945E-10i	1072.3528310618085-1.8296968992378896E-10i	1392.5648400352404-4.0229119941579706E-10i	1725.8505173334795-6.029327644898208E-12i	2048.5803209875257+9.344136103425473E-11i	2344.2274234954125+1.0276397197499577E-10i	2597.7811774462048-5.080262416308192E-11i	2794.2158200219856+4.514192872258935E-11i	2919.325738996455-1.0163607612384992E-10i	2962.3842235857906-5.742693039396635E-11i
-2.82743	990.127686171096+0.005064501634431023i	1072.3154545932198+4.0360840679881316E-10i	1281.4139095168775-3.501828149825552E-10i	1559.5365919588596+3.317725516446286E-10i	1863.4971467102548-1.2735421236157146E-10i	2166.137780950481-4.435983384164274E-10i	2447.9524570898875+1.8309066551355056E-10i	2692.0595196973422+1.0687895082040714E-10i	2882.3337562792635+5.3646564521475516E-11i	3003.9522374961202+1.685835571921917E-10i	3045.878210166676+2.3028750692641058E-10i
-2.82743	1370.8267177662692+0.03740078700476206i	1432.1765429234129-5.704848416955313E-10i	1595.0098935435797-4.565486564671073E-10i	1826.3189238034163+2.16328216536964E-10i	2092.271858800009+8.242136685131004E-11i	2366.261157835867+1.105300127609396E-10i	2627.129049877696-2.812304820061787E-10i	2856.3703989517235-1.9776437037520732E-10i	3036.706869403683+4.121668032934609E-11i	3152.6067377380696-3.0296168785061423E-10i	3192.664096942237+1.8163003702135435E-10i
-2.82743	1370.881103922312-0.008991913016356757i	1432.613051979264+8.598280752351991E-10i	1595.4025124261675+5.362890367514612E-10i	1826.6628366699156-2.0346915198130225E-10i	2092.5733733956336-1.0835617558563881E-9i	2366.529336378889+1.7651375825202607E-10i	2627.372374310334-3.631216781440157E-10i	2856.5960453625707-1.4742603576536788E-10i	3036.920817146566+3.3580912338675356E-10i	3152.814057163465+3.024600217411776E-10i	3192.869275360344-1.7367638608885867E-10i
-2.82743	1539.4994334315627+0.004602704068605721i	1594.853687650632-1.1621828145182069E-10i	1742.6805422472312-2.7238172534261167E-10i	1956.7985365788065-7.728296365887541E-10i	2207.3136365362857-5.740831476178418E-10i	2468.81958905411-5.007060414774695E-10i	2720.1279676282065-3.827784759639311E-10i	2942.3792556016174-2.4851716821288703E-10i	3117.955307203741-2.940741361522367E-10i	3231.086662244216-8.984580278092427E-11i	3270.2350792673183+1.940578214975366E-10i
-2.82743	1539.5753190763837-0.018449975315271892i	1595.2015962945347+1.1075398399405714E-11i	1742.9963580441172+2.4483379541465734E-10i	1957.0759322599672+1.1120316198431636E-10i	2207.5547431184928+4.672436193654569E-11i	2469.029714999834+2.360798566277503E-10i	2720.31294700548+1.7908092006943745E-10i	2942.544691618671+1.0961932322607651E-10i	3118.1066259802824+4.798280931802636E-11i	3231.2293647442907-8.13077050091537E-11i	3270.3748737081273-3.4975029702081467E-10i
-2.82743	1939.5920550826777+0.00873845004769892i	1985.0456971560081-1.604845792154916E-10i	2105.896262968641-3.4665372557979983E-10i	2286.6094780012545-4.99135001741981E-10i	2504.7952721576276+5.898846428258573E-10i	2738.5329760463164+2.527403756776979E-10i	2967.59678847724+1.049657132698885E-9i	3173.0458216687766+2.7381200014842275E-10i	3336.9176516787156+3.1013897425195055E-10i	3443.1428962298805+4.2648718407891016E-10i	3480.0076686008956-2.490220490628704E-10i
-2.82743	2496.2695193376135-0.11917491255364314i	2532.5731755856714-1.22039781484788E-10i	2630.7645499975774-1.1613474548299426E-10i	2781.2912023072067+1.593984870187434E-10i	2968.1292063378523+2.1496583235092406E-12i	3173.515959516903+1.5985619185931434E-10i	3379.250544585476-1.6202628214975957E-10i	3567.0357830578973-1.1890685371930183E-10i	3718.812250580738-2.0015449872086953E-10i	3818.0856754395477+1.53050611065568E-10i	3852.696561860658-9.350544169063331E-11i
-2.82743	2496.2947794657057+0.012752969323631026i	2532.5989962116996+2.5208939475102086E-10i	2630.787621623727+4.826076713252439E-10i	2781.3102481154824-5.393785329413258E-10i	2968.1435094414055+7.08539554527033E-11i	3173.5253188837983-1.2010483010974413E-10i	3379.255397700819-1.9092575905424854E-10i	3567.0388907645065-2.026524154136643E-10i	3718.8177938649173+3.3149376478770335E-10i	3818.093520685517-1.451631112884483E-10i	3852.7052645716735+1.40622581816702E-10i
-2.82743	2593.6440925983343-0.017095527381317945i	2628.871820610963+3.676932330830113E-10i	2723.667903623309-3.9302011916717643E-10i	2869.440971095769-1.3611812503277926E-11i	3051.0347392668386-1.0397955773493555E-11i	3251.361299577282+2.7171509191431614E-10i	3452.645350799482+5.875799183161314E-10i	3636.826024224391-1.0232742731347406E-10i	3785.9673019953557+1.1627084642620663E-10i	3883.6376336434114+2.475716103776856E-10i	3917.7105841901553+2.711674602193854E-10i
-2.82743	2593.7567279487216+0.0036345060814331736i	2628.957949231932-4.929818390408831E-10i	2723.7490902659556+3.5683290792884876E-10i	2869.5150012763725-1.1425472388192072E-10i	3051.100485260435+2.6104441559183644E-10i	3251.418565412447-6.374267275214026E-10i	3452.6946632788217-3.733586836568665E-10i	3636.868497340314+2.998845542074072E-10i	3786.0045544750137-5.869612206597077E-11i	3883.67165411628-5.7097286196599725E-11i	3917.743520192552-1.1207430493158265E-10i
-2.82743	2851.519949922765+0.021375822051736923i	2884.434200906527+2.119447644931997E-10i	2971.224668334259+9.050153459086979E-11i	3105.6126171132983-2.0277559914657035E-10i	3274.407339303336-1.0840781737780447E-11i	3462.145732571418-1.4567491701444646E-10i	3652.1612651651094-1.2876483557678436E-10i	3827.072379670129-8.250581029284832E-11i	3969.347522560496-2.1331634806345629E-10i	4062.8022214233647-1.0826369727023333E-10i	4095.4536856839404-2.385509574011943E-10i
-2.82743	2852.2034746975937-0.006035833666423813i	2885.0117917422135-4.911422924661874E-11i	2971.78953380159+5.135816983929619E-11i	3106.159595982472+1.4289401021393515E-10i	3274.934630890588+3.7675329025481154E-11i	3462.6542607089614-1.6485317012697777E-10i	3652.653628137896+1.5010423262674073E-10i	3827.5519077987606-9.604617868195838E-11i	3969.817723580871+2.372785715400514E-10i	4063.26668090993-3.1092970593767174E-10i	4095.916187729561-3.321964230440004E-11i
-2.82743	2897.7144382815777-0.07796687904299576i	2930.477407357501+2.3979768260199706E-10i	3016.2122747619264-1.370265494479931E-10i	3149.106367372925-2.416530161063454E-10i	3316.2428811350605-7.572472881439307E-11i	3502.3904048102654+2.3697925648714977E-11i	3691.038767411215-1.355837407887615E-10i	3864.889238779904+1.8731166608990834E-10i	4006.4341301161344-1.2749844887765828E-10i	4099.4724423259295-2.1543537136971957E-10i	4131.9902334052-4.40257332229853E-11i
-2.82743	2897.868861971458-0.019223214015764215i	2930.9030600350707-5.28045734266676E-10i	3016.6235022005467+8.031118259019739E-11i	3149.4965293356663+1.4725803859787008E-10i	3316.608490998813-5.851090587339735E-11i	3502.7308046160524-1.1220291284235646E-11i	3691.3555014623444+2.0425231703308377E-10i	3865.18552808605+3.737385081855489E-11i	4006.7145635438433+1.808377515743041E-10i	4099.742776625001+5.561095782168152E-11i	4132.257091176393-1.7128076393671647E-10i
-2.82743	2982.3366168103635+0.06321321213897138i	3014.400934789995-1.6819544594873708E-10i	3097.8582269104713+1.6056309347142066E-10i	3227.461683149303+1.5006311582627548E-11i	3390.828131216485-8.41285706259204E-11i	3573.196899575329-1.3029088980897647E-10i	3758.4054561978073-1.349552192043102E-10i	3929.387833827696-2.6234611079331408E-11i	4068.78722415606-1.3962113371497248E-10i	4160.4999700644275-1.711804014227419E-11i	4192.569450660909-3.552771090306448E-11i
-2.82743	2982.683185229556-0.12920877788798285i	3014.8327289053454+2.317812908904264E-10i	3098.2775596444767-4.701169635468561E-11i	3227.8628559114786+1.326551524690765E-10i	3391.2082205372612-2.228098215680849E-11i	3573.555443395217-4.19715214594378E-11i	3758.7438160648912-1.4475162441363774E-10i	3929.708640252546-1.0394793158248648E-10i	4069.094142195531-5.263684528511904E-11i	4160.797781850023-1.0907873392338358E-10i	4192.864056970816+1.2809883752469206E-10i
-2.82743	3209.840457963597-0.06836751229775083i	3240.3581102481016+1.3894487352202164E-10i	3318.186258615675+1.0689942462400339E-11i	3439.572046127026-1.8325646250227718E-10i	3593.3988028786525-2.7996225373681267E-11i	3766.068168588927+3.7658547406698474E-11i	3942.3206855542758-2.6720768324728925E-10i	4105.7349101667+5.2183203789338355E-11i	4239.405738633317+2.6554110976567103E-10i	4327.546685572947+1.34849633546712E-10i	4358.4019841269055+2.0572288951442189E-10i
-2.82743	3210.8582540355646+0.04657656755504759i	3241.6532044885466+3.622116366451759E-11i	3319.473926169325+2.4022009538339954E-10i	3440.8518240014-2.4800298177081033E-10i	3594.674979126344-1.2715428628828126E-10i	3767.348842282883+1.0641861512472006E-10i	3943.615479533139-9.725030112247555E-13i	4107.051756448267+1.5998534060511444E-11i	4240.74735790778+2.8101867623856443E-10i	4328.908104439022-1.461585293858674E-11i	4359.771003625396+2.077216210002093E-11i
-2.82743	3435.3697254497074+0.10121122028656292i	3464.9958234539067+1.989580793070836E-11i	3539.1013874919677-4.103816352990285E-11i	3655.098524273085+1.3050596774917306E-10i	3802.77896944681-1.0374275049003131E-10i	3969.3916582340944-8.049095697959498E-11i	4140.319987033831-1.845996874139099E-11i	4299.535725621322+4.659793605454572E-11i	4430.288693009565-2.731604515485533E-12i	4516.760165955951+1.0480251363071074E-10i	4547.08
-2.82743	3435.560670569123+0.059344322852951645i	3465.8076188288587-2.888394303274343E-11i	3539.8949013508022-4.0232719874884534E-12i	3655.864724717605-4.1609365416086047E-11i	3803.5124530329326-1.5561921679531267E-11i	3970.0906197818385-5.533737355044396E-11i	4140.985739506742+5.2441537021305074E-11i	4300.172186723838-5.0459211868492135E-11i	4430.902045897296-6.408781405566755E-11i	4517.358610877785+1.2061959557532746E-11i	4547.67
-2.82743	3507.364279440339+0.05605907881579484i	3536.706165976993+6.821129828082026E-11i	3609.3452613335257-2.4710326816399058E-11i	3723.162016153303+5.2448788214073685E-11i	3868.252092893781-1.7949384826412437E-10i	4032.1652993020584-2.9245087531537264E-12i	4200.541459081348+1.390130463770875E-10i	4357.555146940864+3.653725018303644E-11i	4486.613039885953-7.885577684777056E-11i	4572.014994673151+1.1722530553883931E-11i	4601.9683815123635-3.885185536529382E-11i
-2.82743	3508.238181049443-0.02366542952202363i	3537.9958291046205+8.12870134831859E-11i	3610.6237340754387+3.1942420609076986E-11i	3724.4258225914996+4.0794887798665777E-11i	3869.502250965237+1.0159196601325422E-10i	4033.406896239872-2.462298443928539E-11i	4201.782040866224-6.974012460626108E-11i	4358.8021987915945+2.0376119222509585E-11i	4487.871039102525+7.051648656378601E-11i	4573.283147998376-4.488147433523554E-11i	4603.240658734117+1.6538626896323464E-11i
-2.82743	3542.439813709009-0.10539539345697636i	3569.83874840317+4.7369039334952276E-11i	3642.310001108344+5.308381698344951E-11i	3755.933993231212+9.642765341514738E-11i	3900.9040209322875-1.2453460182677751E-11i	4064.8569403859133+1.2383838769826913E-10i	4233.480811709467-1.5742325651413935E-11i	4390.93393401589+1.5199451593957268E-11i	4520.522584920321-2.0962959891210352E-10i	4606.370212549273+9.475607512526046E-11i	4636.499319458069+4.3804006851276363E-11i
-2.82743	3705.2955131433637+0.11013974513675728i	3733.991460034355+1.010047486870208E-10i	3802.848867566414-1.3111179011607959E-10i	3911.0094999342905-3.5905377045647405E-12i	4049.3276699459734+7.914819700506845E-12i	4206.122339894943+5.416708201209354E-11i	4367.708729018589-1.411608981752764E-10i	4518.814454228359+1.844391270362222E-11i	4643.29026355914-1.0979871291015324E-10i	4725.784067245511+3.924561480535536E-12i	4754.739448918592-8.488646499995985E-11i
-2.82743	3705.7310310784837-0.07372868410507705i	3734.669750841344-1.3327175108609749E-10i	3803.514430487241-7.274570504042494E-11i	3911.655910772891-6.238016604682738E-11i	4049.950961344116+7.689585321433337E-11i	4206.721091758409-7.214354042118765E-11i	4368.283825138025+1.1223618457517748E-10i	4519.368736233155+4.6970006995521235E-11i	4643.8282206776985-6.062520185314875E-11i	4726.311559345251+6.43293680924026E-11i	4755.263327283747-5.5835688541679114E-12i
-2.82743	3840.7012084928474+0.04617912552425807i	3867.120595223124+9.728239309555372E-11i	3934.354778778468-2.1441532468263098E-11i	4040.1485865094774-2.8388158339605454E-10i	4175.756134655551-4.619489826588249E-11i	4329.896927753136+1.2860447115350707E-10i	4489.211333326785-5.60043661874381E-11i	4638.626826856821+1.3333173278015662E-10i	4762.041045700706+1.932544354957398E-10i	4844.006267328254-1.4167997037104778E-10i	4872.810932651771+1.1562241785484078E-12i
-2.82743	3840.940425919722-0.0020978723080774596i	3867.5813532914817+8.277398589698807E-11i	3934.8041380318837-8.08205089678732E-11i	4040.5804805965568+2.5912809423329147E-10i	4176.166393598861+3.997961347352144E-11i	4330.28347597021+5.611266634712573E-11i	4489.574194359513+1.0213227451495892E-10i	4638.968086649376-1.3878664851186673E-10i	4762.364823733981-3.5907577841386754E-11i	4844.318582666689+8.79253427334731E-11i	4873.119244072574+1.8535755529192952E-11i
-2.82743	4119.441900010014+0.07602308326595836i	4145.425117216636-2.1855679503098185E-10i	4208.327046599356+1.5997932357159716E-10i	4307.57295841339-4.05067057627258E-10i	4435.23769559661+1.0911183954612018E-11i	4580.916408154952+1.745234570878182E-11i	4732.064272069723-7.813927779057183E-11i	4874.312127993426-6.981055956889567E-11i	4992.139420234328-3.459302761624208E-11i	5070.552017398304-1.233075962833839E-10i	5098.137193940324-1.2393451128347711E-11i
-2.82743	4269.734241864445+0.047056805781720897i	4295.189778460584-1.1149989367024461E-10i	4356.7396917892565+5.264186986397502E-12i	4453.987598435604+5.973400607582122E-11i	4579.319292804559+1.2213193244496718E-10i	4722.654089525514-1.318038732909642E-10i	4871.724706910188-1.0645903122178039E-10i	5012.350365861857+8.968500923059778E-11i	5129.0854672362075+6.359820821696855E-11i	5206.902812104683-6.221441506377831E-11i	5234.304511403239-1.5223649818415058E-10i
-2.82743	4269.769506008996-0.06255725283513056i	4295.830038547694-2.0626737329990323E-10i	4357.368225353069-1.923863296509823E-10i	4454.59803455845+1.5733611772672247E-10i	4579.907094545933-9.3907833773983E-11i	4723.216803402328+5.613874395169206E-11i	4872.26203244101+1.2804404264412988E-10i	5012.864197902136-6.30012383566995E-11i	5129.579983896964-1.4861001947263323E-10i	5207.384478290177+2.2225534644554308E-12i	5234.781647898387+1.6465291377657592E-10i
-2.82743	4526.557832118327+0.042503306057157623i	4551.784146535384+3.017456301961722E-10i	4609.873102036939+1.262929892404861E-10i	4701.821496468628+2.38019133471401E-10i	4820.6093586022425+4.143109727727876E-12i	4956.824400602725+4.595348969651545E-11i	5098.8658543859465+4.8771475392062396E-11i	5233.179164607124+7.612648836960184E-11i	5344.8887668228945+1.0073430447885574E-10i	5419.456230093092+1.3381947111300671E-11i	5445.731698332227-7.10849886550192E-11i
-2.82743	4526.570522907999-0.1243475278313111i	4552.023579494844-2.6881902496812853E-10i	4610.111010492091-7.452055483874846E-11i	4702.057218959415-1.4978970739571175E-10i	4820.842666455927-2.7623405159234066E-11i	4957.055507806902+1.859345886131902E-11i	5099.095322482698-1.954302397797766E-11i	5233.4077182410365-2.5199494647503905E-10i	5345.117052926239-1.5875497834523751E-10i	5419.684600062252+7.084301623914352E-11i	5445.96015001837+6.624384247060981E-11i
-2.82743	4908.4089773840915+0.24748934995769023i	4933.583248581399-1.5150088043603892E-11i	4987.727193894889-9.556045492197588E-11i	5073.62748312465-1.6337014079612053E-11i	5184.942719387242-1.1891056514822628E-10i	5313.036686985554+2.5873117173258346E-11i	5447.090449555306-4.929908513621838E-11i	5574.2782444912955-1.4549269470549492E-11i	5680.364518455007-8.738861322040095E-11i	5751.327089011889-1.451468912158674E-11i	5776.360246265258-4.721840638547005E-11i
-2.82743	4955.790308240939+0.4573209670171087i	4978.296537346036+9.01877994968394E-11i	5033.093739097262-7.191179936248829E-11i	5120.075204944168+6.570400193926238E-11i	5232.880118630413+1.192049365920631E-11i	5362.82679101591+9.902734141001155E-11i	5499.0018044992285+6.40482243921418E-11i	5628.40388725566+8.155518653862498E-11i	5736.513294923264-1.1595523139258363E-10i	5808.93	5834.5008260788145+3.710669620136265E-11i
-2.82743	4957.932436723599+0.21428928805613146i	4980.516879138408+2.713717826643625E-10i	5035.392070405167+1.7097670002426493E-11i	5122.508027942971+2.2370480049322985E-11i	5235.509912901721+4.246921366764912E-11i	5365.721922509636-1.3172331576367017E-10i	5502.2313600451-4.884638623330404E-11i	5632.021806038617-1.1018036448348923E-10i	5740.5259004860845+1.4835649576891126E-10i	5813.255440684471-3.2205434827798496E-11i	5838.944392863281-7.501500194250288E-11i
-2.82743	5006.889675319028+0.04332041761259965i	5029.719279910918-1.2340997521377703E-10i	5083.98522174424-2.0385415377758916E-11i	5170.149802914052+2.7402748374894174E-11i	5281.942584438328-7.654202681770551E-11i	5410.788546356944-1.1051804885295073E-10i	5545.885426857577+1.7846619458347404E-10i	5674.337262834583+1.0161560285505823E-10i	5781.71273588202-1.8817158920269837E-10i	5853.67378227026-9.588722488195283E-12i	5879.087850848915-2.3256022855067857E-11i
-2.82743	5007.800165900358-0.5323633427800375i	5029.963920174429+4.172963177802703E-11i	5084.226192065269+2.7843814843658818E-11i	5170.384877825805-8.52092981168772E-11i	5282.169834342792+4.658561067302209E-11i	5411.006423740313+1.7287863507282663E-10i	5546.092899681316+6.801839302241611E-12i	5674.5340845802675-6.389402618767871E-11i	5781.899900243718+3.970495211842641E-11i	5853.853993246664+5.966238996388908E-11i	5879.265499500945+7.530626378092817E-11i
-2.82743	5147.341884454412+0.22362438592568087i	5170.034752701782-8.215206383289941E-11i	5222.69560382008-7.2496485006399E-11i	5306.360487424781-6.337624736444909E-11i	5414.992651536108+1.9067275923112082E-11i	5540.298973858544+3.037034154605971E-11i	5671.785958660552-5.925601069039604E-11i	5796.883866979306-3.2166926700307385E-11i	5901.500586594789+2.2362756598056496E-11i	5971.6291805514675+1.1493194344565013E-12i	5996.39833654176+3.063685635201049E-11i
-2.82743	5147.733899526013+0.11235831738885123i	5170.167487500761+1.106631653038613E-10i	5222.8260942032075+6.095725204033491E-11i	5306.4877902219+1.2494282606761616E-11i	5415.116469635251-5.8086237211009434E-11i	5540.419664744308-1.5679130680181657E-10i	5671.904418468359+8.284784313461218E-12i	5797.001276640041-1.7969178903960326E-11i	5901.618007953787-1.1420411038863543E-10i	5971.747114294645+2.5506792630292638E-11i	5996.516556054328-3.2828016531369455E-11i
-2.82743	5174.378791360277+0.16823839676981683i	5197.97887386578-9.936940798053933E-12i	5252.28482163584+1.1358064979355292E-11i	5338.648443064067-5.088532956127803E-11i	5450.958987675576-5.662544258258109E-11i	5580.79222983786-5.3707546971304103E-11i	5717.4203231503425+4.5274652679089465E-11i	5847.8613155234025+3.7137529809294314E-11i	5957.357464482897-1.547248993877505E-11i	6031.005683415275+3.637865388203611E-11i	6057.071706884966+9.82953565299366E-12i
-2.82743	5175.237559346199+0.15603758346062702i	5198.292406997333+5.6860261601490005E-11i	5252.5999130408445-1.77711983431439E-11i	5338.966028750618+6.695028340211925E-11i	5451.279937586621-1.9008457523663342E-11i	5581.117371502285+2.144665539973573E-10i	5717.750372422762-1.1186844403615056E-10i	5848.196658370467+2.1851329974111253E-11i	5957.697808557954+1.413059439449576E-11i	6031.349726556671-4.4504953540890673E-11i	6057.417131291197+1.2435844327632776E-10i
-2.82743	5219.999953589433+0.058376659187157606i	5243.164219059494-1.6270423370415092E-11i	5296.861765926682+9.880698334709437E-12i	5382.264599948461-8.501606368515707E-12i	5493.333611746912+1.7712054295365856E-11i	5621.733332126995-1.6554674757599272E-11i	5756.839686835148+5.199357781224196E-11i	5885.795877059825+3.5935034929067664E-11i	5994.003217133788+1.4071758960533604E-11i	6066.75239443374-8.482799293313937E-11i	6092.492330083183-1.7161853777410026E-11i
-2.82743	5228.453769619147+0.32061962903673674i	5251.526923157579+7.39221915026994E-11i	5305.3700343227+5.571212874378952E-11i	5391.024577262129+5.77510025168394E-12i	5502.462815066808+1.2940070906676028E-11i	5631.359204412208+3.453815450981172E-11i	5767.088115282805-8.191370933340427E-12i	5896.760622808825+3.356152111430849E-11i	6005.687937842706+6.455240962647982E-12i	6078.998238607105+7.692962678597513E-11i	6104.954258335321+4.0936713892915834E-11i
-2.82743	5361.011126298257+0.10065509125255967i	5384.453906580553-1.0054080244430083E-12i	5436.688113371438+4.362250753906377E-11i	5519.812399042838+5.415652634050796E-11i	5628.002680184263-8.316527176906211E-11i	5753.184887850303+9.940305535081317E-11i	5885.022587008305-5.088451196424991E-11i	6010.960895691439-9.579980747406806E-12i	6116.706867560519+6.310715786378939E-11i	6187.835791434454+7.391934784026181E-11i	6213.008977521597-8.753747822736615E-11i
-2.82743	5361.768051723696-0.02415478124400099i	5384.738135187769-5.1668720610898375E-11i	5436.973572748847+4.7916973753864194E-11i	5520.1001141299585-2.4161041125906693E-11i	5628.293917160459-3.0783625665016437E-11i	5753.48111855808+3.754622897757092E-11i	5885.325306801228+1.5233485176438876E-10i	6011.2712222453165-3.376050650391896E-11i	6117.0248766788-1.1781451951649802E-10i	6188.159771559366-1.2631709731110548E-10i	6213.335248729667-1.6360553271179906E-12i
-2.82743	5505.084068683804+0.1385768266892781i	5529.779131533493+5.6207771149376105E-12i	5584.00179918759+6.671154825286402E-11i	5670.492556867453-1.817371927895344E-11i	5783.463510141398+8.064583469436277E-11i	5914.781361522825+8.324863631925091E-11i	6053.745391902238-9.910608772662453E-11i	6186.423285235762+3.256855624192148E-11i	6294.757955614428-7.780162939905079E-11i	6365.035734796409-1.0031634132818931E-10i	6389.657046729492+9.407026025547198E-11i
-2.82743	5505.430643402307-0.1751042725578398i	5530.521565850605+4.4052993350261554E-11i	5584.751807173041+1.267344580750811E-10i	5671.257920010378-2.8511380890271758E-11i	5784.257506887379-3.233523191364244E-11i	5915.629686687287-1.967434595971631E-10i	6054.704895405487+4.180714893716081E-11i	6187.584310480117+1.1835416331256228E-10i	6295.689086746649+3.770362676486562E-11i	6365.648271650899-4.2630423403466415E-11i	6390.193685753303-6.06073350104815E-11i
-2.82743	5553.523718926213+0.1950833024411128i	5578.169770146899+1.5792529038046568E-10i	5631.934107146459+3.895725019349142E-11i	5717.7157616685445-2.370256260911001E-11i	5828.640567610062-2.4259549482729804E-11i	5949.144593159225-6.202948928169717E-11i	6076.40368704842+8.026760916181824E-11i	6199.198435757062-7.161127661353895E-11i	6306.902663967014-7.12532338982528E-11i	6382.668238000773+1.2588470766584163E-11i	6409.806128602184+1.7436644190086294E-11i
-2.82743	5553.53309423595-0.42233632216975964i	5578.828469157746-6.580393360728687E-11i	5632.592792362648-3.3080305501370285E-11i	5718.374586855799-1.2306317601093615E-11i	5828.679395794146-1.3914944797648015E-10i	5949.285953404833+7.803010826336121E-11i	6076.653299316847-1.506749575865365E-11i	6199.643632563807+2.6140406979157545E-11i	6307.110709675521+9.821966790926294E-11i	6382.785076089347+4.292525265024121E-11i	6410.001391627179+8.083585805854343E-11i
-2.82743	5573.537866747259+0.1474640093400122i	5595.05093687337+2.320653469605561E-11i	5645.101757411588-5.035148530272331E-11i	5724.831146359525-7.061495772783551E-12i	5829.980607315888-9.416963840842646E-11i	5960.32264610265+2.3380843115350992E-11i	6098.690789461681+7.001332673614097E-11i	6232.000431429744-8.648827517230659E-11i	6344.96616399048-5.1463007414551354E-11i	6421.580067927488-6.953694027895617E-11i	6448.831551153947-4.79786576836315E-11i
-2.82743	5573.94027263996-0.25774450301719154i	5595.1	5645.154233216643+5.950463054068525E-11i	5724.8980120077085+3.0890260620186317E-12i	5830.582881164861-6.235877762747573E-12i	5960.982698315471-7.860015302039106E-11i	6099.357975124049+4.966829620717808E-11i	6232.67609502507+8.810076642777758E-11i	6345.651326062367+1.8948088541065415E-11i	6422.27324019975-1.095289861140405E-11i	6449.527935425413-4.2038423341311677E-11i
-2.82743	5675.008859026566-0.18191403606388276i	5699.86700714626-3.025979147965608E-11i	5752.007529918825-9.04706748343656E-11i	5835.208491726692-6.37405640227321E-11i	5943.937474235329+3.7990084710639924E-11i	6070.415788634126-4.9585630792026675E-11i	6204.490523527986-2.2241714372610234E-11i	6333.52235551788+1.2286202517646033E-11i	6442.702305120218-7.884402214304785E-11i	6516.633703593305-2.125069268501516E-11i	6542.903509955158-1.0008740112107541E-10i
-2.82743	5700.012192084707+0.16729150228186612i	5725.6802337764475+1.57440830820276E-11i	5778.235163866975+5.5599272079568164E-11i	5862.150535717197+2.7791550401287987E-11i	5971.9234605349975-9.509856752645644E-11i	6099.800428044316-1.0716428039955954E-10i	6235.62190590568-2.56063449234091E-11i	6366.654517767302+7.669983700542233E-11i	6469.705922316939+3.093183371073294E-11i	6535.875695165548-8.275535167023239E-13i	6559.309987251554+6.76731978297915E-11i
-2.82743	5771.321598083882+0.18331776614232273i	5792.625833912154-3.836259510869359E-11i	5840.639798784644-4.119879783554002E-11i	5917.150828769388-2.099393259603078E-11i	6016.912169215324+2.4504535736071353E-11i	6132.575402461419+1.8709443416765517E-11i	6254.637484351049-1.1011050259548651E-10i	6371.4605885974925+8.81135945505715E-11i	6469.848206654993+8.92967418756328E-12i	6536.010246777229+3.127961014452288E-11i	6559.441566563594-1.055025233898598E-10i
-2.82743	5771.542162227379-0.5338337763459341i	5792.836696297468+6.256061104694515E-11i	5840.846309177585+5.13960229865759E-12i	5917.350391025615-6.95145912842035E-11i	6017.102536901865+4.02285715253187E-11i	6132.75	6254.804802489538-6.129197485022668E-12i	6371.616558036466-6.033750910344695E-11i	6477.861051627848-7.289794678347909E-12i	6553.362006499334-2.297386309058062E-11i	6580.237525246336+1.4242820346134093E-11i
-2.82743	5777.479417124274+0.318588712297471i	5799.239702140022+2.4837472366750864E-11i	5849.077338482469-5.3556196657539946E-11i	5928.569254693949-7.987462537513633E-11i	6032.371228238591+8.48687726075723E-13i	6152.9712337144165-3.4419545547436794E-11i	6280.591138353185+9.773444725227333E-11i	6403.133310693917-3.657524490446646E-11i	6506.557668664178-1.5021869880085152E-10i	6576.42809028224-9.97437769152153E-12i	6601.21937707773-3.779952400886271E-11i
-2.82743	5777.960665883977+0.10862847774617825i	5799.573465250106-4.0044557713407036E-11i	5849.410645370959+5.690472907816571E-11i	5928.902076523189+9.484123405366393E-11i	6032.703915808852+2.6522143906466206E-11i	6153.304550619884+1.6197601608114307E-11i	6280.9261699602785+2.0709549854227803E-11i	6403.471189294243+5.563228283263466E-11i	6506.899052264628+1.1287992317848322E-10i	6576.772511175115-1.562086267495537E-11i	6601.565016308617+1.586228681781294E-11i
-2.82743	5974.394113451665+0.3692721513231459i	5996.47777315903+1.026195647429685E-10i	6044.3097199621525+8.687224887370423E-11i	6120.629779670871+5.465593046388496E-11i	6220.332458759152-3.3072002834094635E-11i	6336.214622956128-2.1784991440820524E-11i	6458.871281140162-1.1545936910324005E-10i	6576.649453426154-4.7996065052654116E-11i	6676.032430738763+2.0184493992480416E-11i	6743.151045251866+2.4152557992646764E-11i	6766.96
-2.82743	5975.368008477921-0.2953990961612973i	5996.930109548612-1.0899595457715577E-10i	6044.762021522905-4.5250495672069294E-11i	6121.0813098385115-9.777314892369789E-11i	6220.781571532403-1.0682950167960432E-10i	6336.65878284515+3.8982834894707694E-11i	6459.3075723871725-6.717854148319116E-12i	6577.075689382815+9.468683461131405E-11i	6676.4485370034145+9.349752652665559E-12i	6743.559733186425+8.106112955552434E-12i	6767.366181700507-3.185899465077893E-11i
-2.82743	6074.184341364557-0.3134629772656588i	6095.4668886320815+3.8326867715634075E-12i	6141.064095353266-7.974525120760032E-11i	6213.771556262618-4.7960972883866525E-11i	6308.652258640783+1.2668570877982319E-11i	6418.7509368278415+8.615981196831156E-11i	6535.023649971803-4.798559477361726E-11i	6646.352480180399+4.496303627700338E-11i	6739.9913295057995-2.3309520085100777E-11i	6803.04320432337-6.733020440422584E-11i	6825.368731580318-3.156112282444059E-11i
-2.82743	6074.61817241071+0.26896248206214757i	6095.868327931145-4.214531977777714E-11i	6141.45610148086-1.765939356562682E-11i	6214.148062891753-1.205831519157913E-10i	6309.008045315427+4.112744959189501E-11i	6419.082910447572-6.633405465970935E-11i	6535.332941103677-4.3738097874915586E-11i	6646.646297190024-5.7447636237675154E-11i	6740.281093510187-6.570796700880899E-11i	6803.337047975398-1.0619896297663367E-10i	6825.665604842468+4.0927903529606186E-11i
-2.82743	6090.291405142128-0.0409552612570376i	6113.09009103198-8.943364615151534E-11i	6163.3410498863-4.1229120405168424E-11i	6243.720181462271-2.9422726812878133E-11i	6349.133797991538-8.652333390669995E-11i	6472.320841819851-1.5330063793388575E-10i	6603.6360193209985+8.16270882730182E-11i	6730.816387540677+8.082250836629968E-11i	6839.14530924078-3.398454345007404E-11i	6912.932955198167-5.04700640871014E-11i	6939.245904124412-1.1632671687715433E-10i
-2.82743	6091.84667301232+0.006035021740712799i	6114.867280018396+2.5572661954533278E-11i	6165.135195919013-2.7986753397020227E-12i	6245.543279865442-1.702361149848704E-11i	6350.9987745344915+2.4921888825724662E-11i	6474.241558188466+7.146731581920946E-11i	6605.626473928959-1.653040626757523E-10i	6732.887975021481-1.1239992020198678E-10i	6841.300428906377+5.276007755081141E-12i	6915.155143943208-1.7502935732869E-11i	6941.494474990257+1.278690597192908E-10i
-2.82743	6267.961673419322-1.0496799147982876i	6290.139335025126+6.14601637398074E-11i	6335.4889248193185+3.3270117026148325E-11i	6407.872967436096+1.1778109742779534E-10i	6502.471497273765+9.894824336992416E-11i	6612.455857894969+1.2381860519809045E-10i	6728.880398139106-2.7263155865801152E-11i	6840.648961062833-1.3885267096062606E-10i	6934.9113811251245+4.444157628113679E-11i	6998.530844770056+3.4901200688162194E-11i	7021.08852507082-8.922887331090271E-12i
-2.82743	6276.828616943871+0.1472666833974536i	6299.844281822054+2.1984376691882147E-11i	6348.055987147823+1.2601254630110747E-11i	6425.187610284861-7.270511709769232E-11i	6526.356588498529-1.0446122472331488E-10i	6637.603500443972+6.014855734502451E-11i	6754.378728397896+1.3723288313916792E-11i	6866.440780397855-9.017792227163258E-11i	6960.898017201159+2.1646592842011872E-11i	7024.609921088011+4.9127767433753085E-11i	7047.190869814239-9.312718208604694E-11i
-2.82743	6292.519953541088+0.05618915928465854i	6314.234687548846-3.737483294152819E-11i	6359.73217378847-2.54767237889759E-11i	6432.35512048522-4.383231962311088E-11i	6527.267780815651+7.998225742912395E-12i	6644.59349616664+2.2249224855854068E-10i	6770.608726089715-8.109342473327511E-11i	6892.607031445906+1.5290474143123086E-10i	6996.4599443860725+6.660776507551655E-11i	7067.154557558847+1.0427044919967301E-11i	7092.354250689503+6.417746729002357E-11i
-2.82743	6303.431467029739-0.07339068726410684i	6326.518641682307+1.7730923501394662E-11i	6374.947828212493-7.927687736154153E-12i	6452.433625214871+3.9883387471315266E-11i	6554.080323530207-6.425011017549823E-11i	6672.881352013394-7.301399765761151E-12i	6799.501140931632-8.253542445137464E-11i	6922.06325691353+5.208433091716441E-11i	7026.354277091164+4.515411463964829E-11i	7097.308355916994-4.116042369148496E-11i	7122.589941527404+7.150726887280362E-11i
-2.82743	6600.46335767748+0.15781645937133448i	6623.697049763998-3.5883301067283164E-11i	6669.685329628334-2.7726700322330732E-11i	6743.269385985077+2.9336440535733293E-12i	6839.789199841796+3.307178196835505E-11i	6952.55308093735+9.815187435655836E-11i	7072.631399613256-5.3510111549312897E-11i	7188.687733251888+4.5221094846988685E-11i	7287.243487353541+9.56701998796204E-11i	7354.15	7377.962968271941-3.450666339136046E-11i
-2.82743	6600.470758252692-0.32301903416630123i	6624.270139449037+7.538866829686483E-11i	6670.264053174355+1.4582777414705472E-11i	6743.857727047694-8.522797675768358E-11i	6840.39136252264-1.0828809653634049E-11i	6953.173303794471-1.1004829468603031E-10i	7073.273415819357-1.2351682231929447E-10i	7189.35369504208-8.758805252644367E-11i	7287.93	7354.860832392522+3.734317909175303E-11i	7378.675194114682-2.7502806544731265E-11i
-2.82743	7050.761033470551-0.017460207028224418i	7069.926558497296+7.127164033895851E-11i	7111.544730057696+1.491737252027672E-10i	7178.146759884852+3.818430833570248E-10i	7265.518316250015+8.273179406757093E-11i	7367.591564688478-1.6292799020111856E-11i	7476.26051844306+2.230865720637245E-11i	7581.2455083156965+5.559963669680464E-12i	7670.355951055019+1.0273695593606547E-10i	7730.831623360779+6.733430054495168E-11i	7752.345794693018+5.7144760467987833E-11i
-2.82743	7223.528963429667+0.2011952970514687i	7242.985726817351+4.617492736547283E-11i	7284.261720783657-1.1217185738244377E-10i	7350.338789524429-6.98715869769935E-11i	7437.063332563762-2.8611752060703786E-12i	7538.439475227377+7.984535698076631E-11i	7646.434245489094+6.502675853734783E-11i	7750.832356280247-5.11735259932465E-11i	7839.492383353016-9.942063341014509E-11i	7899.687017421579+5.337382307276401E-12i	7921.1065268699085+6.892441366199265E-11i
-2.82743	7223.918274479885+0.24006371286942843i	7243.2506339419515+1.2398377071725287E-11i	7284.5218665787115-8.968734533822849E-11i	7350.590934317205-4.62897041312097E-11i	7437.304289669749-2.789498886901177E-11i	7538.666537751997+2.497788177285671E-11i	7646.646170099912-2.8435173459978507E-12i	7751.030798782716-7.208795755239107E-11i	7839.682372319324+8.361081353415681E-11i	7899.874268401494-1.830155304304907E-11i	7921.293612584202-1.786153319097127E-11i
-2.82743	7407.224438693536-0.10322136203598205i	7427.5993380653545+2.4980660493575883E-11i	7468.373928659506-4.228689467334648E-11i	7533.628517857289+5.97063178490087E-11i	7619.223719274858-3.030538554985328E-11i	7719.178907586696-4.9336807316497674E-11i	7825.489728571029-3.1417878886664815E-11i	7928.024107785332+7.493614348034742E-11i	8014.851942335138-1.856016849247658E-11i	8073.63628290582-2.5780605200760784E-11i	8094.51910382578+1.9637925185233227E-11i
-2.82743	7492.4347245235795+0.00788138461125998i	7513.52764101105+6.27897869416632E-11i	7554.974758518675-9.443319788806347E-11i	7621.407080661211-1.1370791626864232E-10i	7708.757329524529-8.241500506092136E-12i	7811.109728145284-3.013342442871793E-11i	7920.456397618834+9.916733038239258E-11i	8026.483874439167+8.930298626888764E-11i	8116.771631630335-5.510778809652952E-12i	8178.1831216037845-4.3422426275600355E-11i	8167.5303819828705-1.1761542002390229E-11i
-2.82743	7493.3464348498155+0.6712192153943567i	7513.814699955779+1.2043085564534557E-12i	7555.258835263034+2.65684992651192E-11i	7621.68621353979+2.8562265847594847E-11i	7709.029624746111+2.5973129088910466E-11i	7811.373456200605+3.60835347402544E-11i	7920.71	8026.727078963927+3.240879361702966E-11i	8117.004869297998-2.7278102200052227E-11i	8178.408899126015+4.694145838424809E-11i	8195.313503794878-5.529937294121764E-11i
-2.82743	7697.070306008675-0.7952060136226341i	7718.361639801547-2.5881881529500607E-11i	7759.090657906372+4.070510907475087E-12i	7824.242840807351+5.874405484144666E-11i	7909.60440750605+1.118925746542199E-10i	8009.02618482488+8.037390480160859E-11i	8114.205018107506-6.620086344380157E-11i	8214.630022956004-4.9460706066867345E-11i	8298.217668238887+5.5928548539457775E-11i	8201.429991853724-2.2372181140816747E-11i	8195.334615545273+4.191874908302406E-11i
-2.82743	7697.439023554724+1.0113689756827473i	7718.777875503964-1.4442504202368236E-11i	7759.504647769894+8.13475986787659E-11i	7824.652590779713-7.376292337528005E-12i	7910.007005478989+2.1280664305723827E-11i	8009.417096022397-2.5355349161270015E-11i	8114.5771399242-6.145025255939044E-11i	8214.972710948145+6.878097345929812E-12i	8298.508603387978-8.60212567510823E-11i	8229.135257955837-3.129149264104498E-11i	8200.065418454236+9.425716612752942E-11i
-2.82743	8020.043654320827-0.4895791226109103i	8041.930452733857+4.8351370995143984E-12i	8081.369355141699-3.2535600518012873E-12i	8143.584059437215+9.842572189548391E-11i	8222.711994034362-7.84830692147221E-11i	8309.219907676892+1.0941844532465527E-11i	8387.995462071658-4.7388759212066205E-11i	8408.476666045954-7.94624794111973E-11i	8298.54342415518-9.373324125834088E-12i	8229.156939990162+1.0532313593595128E-11i	8200.288372382107-4.119429650502284E-11i
-2.82743	8367.511038876684-0.9153605281109971i	8371.857094872481+7.201998733723029E-11i	8375.194624373764-5.290411005739478E-11i	8380.410702958918+1.479566462594535E-11i	8387.016969884768+7.492579174175816E-12i	8394.391122562833+5.460805096328207E-12i	8401.832032972765+8.432704451089647E-11i	8408.764609298005+8.348266953605494E-11i	8326.005366951691-4.373810554261888E-11i	8256.787277181353-9.408775792737005E-11i	8223.04523353685+3.971204319458731E-11i
-2.82743	8367.81937649825+0.5073222003519987i	8371.974312873712-4.196083381442808E-11i	8375.312440293479+8.133787166121426E-11i	8380.529652364512-2.2745072671255776E-11i	8387.137937049327+1.5571433040597053E-11i	8394.516095075529+1.954048104720588E-12i	8401.96783919592+3.968804290007654E-11i	8410.756930763759-1.6919847329386658E-11i	8326.028681035841-5.789595486757568E-12i	8307.136086737579+1.7784140197102517E-11i	8273.562939772328-1.848929256947207E-11i
-2.82743	8368.9983714844-0.23839023980968116i	8373.748018703676+3.338247003979281E-11i	8377.093880066905-4.776540336372276E-11i	8382.32528263101+1.1714147302715814E-11i	8388.956501814855-4.046620329763288E-11i	8396.370396146518+7.120727557603078E-11i	8403.878033562141+2.6256053407758894E-11i	8410.913847424024-5.234640935091323E-12i	8353.444722595304+7.266834036439321E-11i	8307.209745598757+3.516377362395703E-11i	8273.636944449387-2.277817081504843E-11i
-2.82743	8370.495693488752+0.6353692906253775i	8373.906588126485+6.76476516204362E-12i	8377.25265499269+3.068527565889865E-11i	8382.484363562207+1.8872627740719672E-11i	8389.115931013652-4.814902403760921E-12i	8396.530135597672-3.91009773090797E-11i	8404.038234892481-1.1587545137684199E-10i	8413.855923036008-8.883823128127627E-11i	8401.691276805817-4.195026803324533E-11i	8334.304767080614+4.930525072563693E-11i	8301.10069791564-5.930472394294944E-12i
-2.82743	8372.732498182608+0.7201769485580295i	8377.893326418287-2.4158752955007512E-11i	8381.28128450495-1.5201475616881563E-11i	8386.596249245411-7.946800211305052E-12i	8393.385004976904+3.0627580175027017E-12i	8401.000682469714-4.194337193912429E-12i	8408.64588523007-1.043874358507854E-10i	8415.746065301268-5.3314935600859364E-11i	8401.746950146779-7.864131568275298E-12i	8334.366198273594-2.107845523876235E-11i	8301.16046996741+9.595958402106132E-13i
-2.82743	8374.489963176604-0.25876183579314627i	8378.185793269584-6.952644522995606E-12i	8381.553560892726+2.3511224189936065E-12i	8386.824770972857-1.9975666758268313E-12i	8393.522501025876-2.1408292475751637E-11i	8401.210101280076-1.1884547872840139E-11i	8411.053453435607+5.418745002270085E-11i	8447.008589260395-1.6543552746786703E-11i	8415.590485502422-1.2653878164615584E-11i	8353.903702500453-1.621117409916742E-11i	8372.895040020116+1.67333073377702E-11i
-2.82743	8497.720807701035-0.20463047761610972i	8503.064800898557+4.147668956126397E-11i	8506.979422113607-3.5493291974915934E-11i	8513.214007654324-3.156404806453976E-11i	8521.366336590325+6.912172630168955E-11i	8530.927947665003-3.414685781090586E-11i	8541.29398869429-7.159868334513847E-11i	8454.299664686074+2.391945695301442E-11i	8415.70741413034+3.13965480621515E-11i	8354.16873028791+4.201931709679779E-11i	8373.150572379564-1.4154924486939385E-11i
-2.82743	8499.728648878814+0.5959278255182439i	8504.40771920804-4.124646781848567E-12i	8508.338146007474+1.5021639665144974E-11i	8514.600861739314-1.4009583883055674E-11i	8522.796230890182-2.2090004502928227E-11i	8532.412611401738+1.535465006674584E-11i	8542.714469144954+3.5127242715466595E-12i	8473.617876126975-1.2129078189176996E-11i	8416.550427546004-2.651454678380219E-12i	8411.087666755957-2.1503663465135644E-11i	8378.727460661783+3.470131233717838E-11i
-2.82743	8500.913400575815-0.4699598734864177i	8504.44362008148-3.460428740545183E-11i	8508.375262610365-1.4687505743861198E-11i	8514.640175825112+2.0386541468493E-11i	8522.839006429469-1.580077425034974E-11i	8532.460566180825+1.1000162800012948E-12i	8542.770267481546+3.3525394221230324E-11i	8473.647026582088-3.716612483678289E-12i	8416.64504793498+6.845297978070883E-11i	8419.258615386716-3.7296791500671214E-11i	8421.24040046227+2.0351827022560325E-11i
-2.82743	8503.04072044124+0.2738576426339207i	8508.218506582332+1.3513924442853906E-12i	8512.279954959706-2.4979656018301848E-11i	8518.78086978067+1.8231654162531778E-11i	8527.355353345107-1.4088389877903356E-11i	8537.544034970057-4.5105900359458765E-11i	8548.651553791204+2.2801101922829947E-11i	8500.02751004985-2.607393395246852E-12i	8420.605584599294-5.615304431491906E-11i	8419.347878203649+2.3522456384438218E-11i	8421.327760195443+1.4164866691223514E-11i
-2.82743	8505.68989264717-1.195278199111304i	8509.964978137803+1.4505667181988058E-11i	8514.002006969155-7.848719078570435E-11i	8520.459903111427+8.794733241808167E-12i	8528.972928343195-3.177975855761719E-11i	8539.103155979246-2.4604696394599087E-11i	8550.390736915637+2.0275893707893537E-11i	8550.011898136174+3.289486237933507E-11i	8421.894941183016-3.5748099842344042E-12i	8421.494778370732+6.195706640864984E-11i	8423.388720253168+5.186583029746544E-11i
-2.82743	8542.263877717594-0.05393650147632256i	8548.27	8554.704019185487+5.4246979636138585E-11i	8565.815363538026-2.518048767288867E-11i	8582.553535565108-2.1739876001999263E-11i	8606.984315657195-5.453029269749173E-11i	8629.442652972479+4.432831076025946E-11i	8550.07	8432.11	8421.650738019916-1.1548717548353081E-11i	8423.542941083373-1.0992918049823648E-12i
-2.82743	8640.686770615986+0.1265404027507064i	8646.158213103452+1.2526326414005759E-11i	8649.443726426558-1.2072901695481327E-11i	8654.574310184864-7.391746256149909E-11i	8661.061712481796+2.137892243161092E-11i	8668.279854812676+8.215406970253522E-12i	8642.020981906351-5.771753286236826E-11i	8550.874019532175+1.1202083270105731E-11i	8432.150205876324+2.1641695705979878E-11i	8426.062024224038-2.4659141063222765E-11i	8427.2841008535-8.353316558183592E-12i
-2.82743	8650.002207512689-0.8056969395227455i	8655.939699283632-2.6310671567339026E-11i	8659.265814246739+5.318554246774651E-12i	8664.4678118247+1.7206348649694488E-11i	8671.064589789272-5.51954440354751E-11i	8678.443303939994-1.57082183620995E-11i	8656.973444450354-2.031116102935789E-11i	8555.439367256467-3.0338639332859635E-11i	8492.79245082995-6.209361523678383E-11i	8426.417576889738+4.82758035182073E-11i	8427.75404900873+4.6434009215878936E-11i
-2.82743	8650.751385804182+0.4412144324471471i	8656.2471759161+8.728770378426609E-12i	8659.576403644669-2.6868704994763196E-11i	8664.785403596517-6.0836454123031185E-12i	8671.398298686745+9.958376153553516E-12i	8678.821503103925+1.3857185834285002E-11i	8657.00291185938-1.4568294395814568E-11i	8555.513683638494+2.2109253664639716E-11i	8508.984040738527-1.5451445834853016E-11i	8515.484122599002-2.9836456053951414E-11i	8506.104763865866+5.5962251464398396E-11i
-2.82743	8656.181683195116-1.0683901155864852i	8661.846233193179-2.848681014559511E-11i	8665.183170278362-2.5030659165699556E-11i	8670.404350910121+1.3881541252270239E-11i	8677.02976373866+6.244116838710815E-11i	8684.445227782975-8.020903847984909E-12i	8675.51541133959+1.0985563026724485E-11i	8562.355964416887+4.105581138895554E-11i	8562.380792422864+3.176457562682324E-12i	8540.649499123489+1.823057330299524E-10i	8506.11896658409-2.8594246840641478E-11i
-2.82743	8656.356655924033-0.056093048727079306i	8661.89905479733+2.826575601241308E-12i	8665.236342795279+2.7844855488788038E-12i	8670.45809601802-2.5501947070369885E-11i	8677.08428417439+5.3958091991394075E-11i	8684.500816539496+8.675198015586063E-12i	8684.339881580747+7.965957668535549E-10i	8562.90812581344-2.836324745444306E-11i	8564.68202415581+1.594278181228854E-12i	8540.66668830475+1.285934077577242E-9i	8522.622654518736+2.229820462578885E-11i
-2.82743	8657.77790560004+8.765388190476616E-4i	8663.691160992577-3.034974406767359E-11i	8667.061446780703-1.0522731646969911E-11i	8672.338484406622-2.701087986454059E-12i	8679.045340457611-2.3175849739846847E-11i	8686.581356885461-1.9923712952404815E-11i	8685.904799079386-9.144120730465546E-9i	8577.914682969786-1.181253568133369E-11i	8564.755378043958-1.3752170675293463E-11i	8567.35884028053+8.920108128785127E-6i	8533.078678779095-1.0837008023591593E-11i
-2.82743	8751.157068977998+0.3583590200403379i	8756.329358013772+1.961011828310176E-11i	8760.008589778106+5.086260278825287E-11i	8765.834763506487+1.5447362010293156E-11i	8773.375849835547+6.537863356822628E-10i	8782.032804606793-8.256152427911426E-11i	8686.467316186257+8.368253101132297E-9i	8579.100129722221-3.770348931483315E-12i	8574.330183511416-1.2756863106186846E-11i	8567.394192232823-8.51410008400694E-5i	8533.113467837315-1.384820490503824E-9i
-2.51327	1.3693667611019042E-4-2.0246642061608062E-4i	408.18440877272496+1.5908917130538868E-10i	810.9440842990846+1.3263038820091053E-9i	1202.4391386871778-3.462932912577234E-10i	1575.9724428339762+7.203219491383969E-10i	1923.5161873131178+6.984594536574736E-10i	2235.2664196163187+4.0870477803730957E-10i	2499.422653479415-2.910840186025242E-10i	2702.60730320351-2.6293687618794723E-10i	2831.4839749875446+6.710939519434462E-10i	2875.7546801796984-2.517443459456475E-10i
-2.51327	718.6213219470377+4.030216832898248E-4i	827.4436361458847-1.1645167205126088E-10i	1084.530676110157+1.2365454080146576E-9i	1401.8949587970017+8.473988812499171E-10i	1733.3033939243412+4.5954920935088534E-10i	2054.7651352050184+1.7423971914728844E-11i	2349.52550555088+2.313718425916343E-10i	2602.4506093440045-3.132749411487955E-11i	2798.454157462821+3.1591399550054737E-10i	2923.3074444609665-1.4441560597089052E-10i	2966.2800779201534-4.4676428238736743E-10i
-2.51327	718.627614500783+0.021771757284545796i	827.4640991500615+1.3854632821581336E-10i	1084.546067394823-1.593667553098656E-9i	1401.9065544843186-2.235163872161072E-9i	1733.312370871231-6.831673558685101E-10i	2054.772206365861-6.19781697209756E-10i	2349.5310997923248-5.621134764638567E-10i	2602.455042251281-9.760563274266089E-10i	2798.4577502088587-3.465771062201314E-10i	2923.310555459793-7.092563890371154E-11i	2966.2830408345208+2.1515096791970487E-10i
-2.51327	1016.3949621031283+0.028359614162643928i	1096.77	1301.9078589107005+3.690504017349177E-12i	1576.3599090769478+9.817206956687498E-12i	1877.525835155768-1.020848393155161E-11i	2178.1335751786482-9.421776197531657E-12i	2458.4807957175703-1.2394370866231297E-11i	2701.541986860732+1.102166193605731E-11i	2891.1064114024025-2.2879984953443536E-11i	3012.3089284562134+7.218592154720032E-12i	3054.097289527526-5.112400857297436E-12i
-2.51327	1418.5783901595955-0.010160777618444783i	1478.3271232298468-7.89904091583747E-11i	1636.5565891174679+1.0815024210007366E-10i	1862.6815771088206-1.3547684851642173E-10i	2124.0390348458036+6.647349445813319E-11i	2394.331474292181+2.121986690554453E-11i	2652.3592089141293-4.000772698429451E-10i	2879.5009984335156-1.283787016683279E-10i	3058.3841379593723+2.17239089542064E-10i	3173.424371039687+1.4015240721503757E-10i	3213.1963742898756+1.87483474800044E-11i
-2.51327	1418.6108365701148-0.02471964033570614i	1478.4022427634384-8.355375445986506E-11i	1636.6248732774775-2.5230871518598725E-11i	1862.7421920276875+1.0193217973688077E-10i	2124.092932226677+6.942179353910234E-11i	2394.380081687179-1.5873937091909746E-10i	2652.4038662182816+1.6572465689382534E-10i	2879.5428236405246-2.448613167705504E-10i	3058.42405349959+1.0608907566464893E-12i	3173.4631761376604-2.0513880163756892E-10i	3213.234813537486-1.0330219001792205E-10i
-2.51327	1590.4464242400325+0.09142782466182948i	1644.4236197578919-6.816087856580003E-13i	1788.139051386483-5.383437539062572E-12i	1997.3591012721358-4.025769914139956E-12i	2243.3048348970256+1.7372250870260932E-11i	2500.991398244339-1.6542831632624506E-11i	2749.2882741454932+3.197533758343534E-11i	2969.277169647119-4.5357003717295185E-12i	3143.2733481758173-1.5394766106645246E-11i	3255.4665874024013-9.648814945210304E-12i	3294.3032220741384+1.9790615139140416E-11i
-2.51327	1590.4640572095345-0.019165314341261803i	1644.4629128274778-2.310309764212708E-11i	1788.1747047198442+1.7929772542678953E-11i	1997.3903225411455+1.0924383294313089E-10i	2243.3318042165406-5.1687511442148803E-11i	2501.014695062353-5.883333950802565E-12i	2749.3085613597955-7.996082735927965E-11i	2969.295090192914+7.61587468580523E-11i	3143.289532199763+8.541791201801325E-11i	3255.481695912566+6.458707882255396E-11i	3294.3179648058194-6.714801054280625E-12i
-2.51327	2006.779690746036+0.0964983436518478i	2050.9748287696348+3.10978525015735E-11i	2168.13772679265-1.661088726470111E-10i	2344.028148179709+4.944828808929331E-11i	2557.2741117661526+5.832780181806716E-11i	2786.5489040136817+1.4596106826901423E-10i	3011.8801235925116-1.3167680825246213E-11i	3214.404066658099+1.5402590600026275E-10i	3376.1739570671143-6.710206707996205E-11i	3481.1289374878443+5.291801186678152E-11i	3517.5680007684186+4.537749419973799E-11i
-2.51327	2416.227889620808-0.03407100251810004i	2455.0990351076794-3.7936299983637744E-11i	2555.9232579007908+1.0481287347464178E-10i	2710.072144785532+6.747795709355828E-11i	2900.810696938562+8.044041161173511E-12i	3109.8494914452867+1.598137630247209E-10i	3318.6832745360884-2.736250341751686E-10i	3508.8795654873556-1.3554031634719565E-10i	3662.346766750498-1.530456028433144E-11i	3762.609899704223+3.517917660721186E-11i	3797.5450405393544+7.730999018513429E-11i
-2.51327	2416.3891629924383+0.11229393012475081i	2455.266661219745+8.750467573121623E-12i	2556.082245912726+3.319339072500293E-11i	2710.2189854294725+6.616013065948545E-12i	2900.9440038325365-3.935556624119484E-11i	3109.9695319860843-5.4156793225420514E-11i	3318.791420645281-1.3753632496977644E-11i	3508.9779119488603+1.7635603488236423E-10i	3662.4378934378474+1.796142050510841E-10i	3762.696658440481-6.395375742539247E-11i	3797.6303479049184-4.707009496799939E-11i
-2.51327	2521.8447172037063-0.09453056608559045i	2559.5577694826698-1.7943800638474815E-11i	2656.497269499361-1.3341449215045342E-10i	2805.2456550772868-8.401236490809363E-11i	2990.0754994502977-2.0597370708484574E-10i	3193.45942064228-4.452911819242382E-10i	3397.355975404935-1.2393883709804878E-10i	3583.577318352665+1.0866646963357411E-10i	3734.1512321973764-1.4079891008510675E-10i	3832.660397695813+6.429617360488477E-11i	3867.0081355136367-7.762101806285791E-11i
-2.51327	2522.0828530311524+0.20710064628198163i	2559.7420581461784+4.1240658172918006E-11i	2656.6729600720655-3.124160921690509E-12i	2805.409134733765+9.600825241062108E-11i	2990.2252069985007-8.972889650572891E-11i	3193.5954332346037+2.5927120116404083E-11i	3397.4794815221426-4.292545046680379E-11i	3583.690247470615-1.4332236329595124E-10i	3734.256077147126+5.201146261108879E-11i	3832.7601377459837+4.216206767692851E-10i	3867.106125014151-3.546929012849008E-10i
-2.51327	2805.0702466981493+0.27205688720316784i	2839.617927859019-1.0098164611625931E-10i	2927.434336592942-1.207490007056051E-10i	3063.265317137683-6.140380399056841E-11i	3233.6478884965727+2.1252932799047102E-10i	3422.8925800471775-3.813996990392903E-11i	3614.184721807843-1.5462448059506756E-10i	3790.0699377748006-8.560443481305216E-11i	3933.0034818506315+4.7640875850491465E-11i	4026.8270548501578+8.624502606252573E-11i	4059.595596267676+9.820795592274142E-11i
-2.51327	2806.6102119360826-0.18617050556287457i	2841.498428819937+4.310115856716092E-11i	2929.2674150035728-2.235021462017613E-10i	3065.03107997929+3.6640570319022485E-10i	3235.3382782012854-3.328299699364198E-10i	3424.5092209953827-2.2812054022875182E-10i	3615.735500417517-2.0384669516916294E-10i	3791.566139993049+1.041124979734184E-10i	3934.4583399568264-2.055619635056524E-10i	4028.255673693326+7.587363900271238E-11i	4061.0151362953025+7.765063351161902E-11i
-2.51327	2903.539760863789-0.02811050282629242i	2937.5103467508+3.866676381466309E-11i	3022.8338896819473-2.500247791444439E-10i	3155.1134757025957+8.575398229123136E-11i	3321.509326239054+4.8355140715623953E-11i	3506.86272934955-1.053131437955973E-10i	3694.7267707050623+1.4204348170114043E-10i	3867.8616552700914-8.535692763591772E-11i	4008.8217047099065-1.1919851091281745E-11i	4101.471416637614-1.7360451125058563E-10i	4133.852200512431+5.1592780120592495E-12i
-2.51327	2903.867390857303+0.3633582014193684i	2937.5328814855125+8.454829991056802E-11i	3022.8568391761-2.519861255086372E-10i	3155.1375921115236+2.944281435598683E-10i	3321.5357288363666-6.886195695263898E-11i	3506.8926058023812-8.809528522219538E-11i	3694.7610332794907-2.7244105119646485E-11i	3867.90067461872-1.6396886831002719E-10i	4008.8651066903503-8.578363185611418E-11i	4101.517963592093+7.942055921310777E-11i	4133.899899199952-4.804506059761497E-11i
-2.51327	2991.453301739996-0.04363515410961562i	3025.1895839550725+1.3288913543858773E-11i	3108.1482420892676-3.5550748386901784E-11i	3237.009079835598-1.876470526610748E-11i	3399.485875039733+5.578166557076582E-13i	3580.9099979842+1.2154707734392774E-11i	3765.197898526464+1.4581600045317842E-11i	3935.3535630156252+2.3928790760762744E-11i	4074.0883108085436-4.3146743622681494E-11i	4165.365546068161-1.9094234482865616E-11i	4197.282720319263-9.52515855627135E-12i
-2.51327	2992.8028304559634+0.08564581576079322i	3026.092390341554-3.448900401640018E-12i	3109.031263208826+2.9790462444798225E-11i	3237.863441689684+6.482367788452403E-11i	3400.307113173877+8.072233526602823E-11i	3581.6972497225847+4.383197319097656E-11i	3765.952598487902-4.983633211787364E-11i	3936.078578618105+1.0857806858271731E-11i	4074.7881911076142+2.885604500148132E-11i	4166.047794952862+6.203178984069541E-11i	4197.958499451799-1.928190910352699E-12i
-2.51327	3235.6420337182+0.019551050865756734i	3266.801654380107-2.1140246588155103E-12i	3343.808811320248+7.853809243863647E-11i	3463.9686935023647+1.2770487259044476E-10i	3616.325443037143-7.612716745248178E-12i	3787.4377075740817+1.424350328376594E-10i	3962.1820277330357-3.062591597367194E-11i	4124.253988362396+1.991847752114911E-11i	4256.8559850121355+5.545739917259279E-11i	4344.3020701586875+1.514055113427152E-10i	4374.915422382947+9.504088259935717E-11i
-2.51327	3236.22497383413+0.39533737114372963i	3267.9811275845486+1.3608900873789933E-10i	3344.9821964516555-2.613206373720655E-10i	3465.1356204587796-2.469960622233221E-10i	3617.4894310287623+1.6458916172024474E-10i	3788.6053654965426+1.9652284343243573E-11i	3963.3611513605892-1.1271596516733126E-10i	4125.4509298596695-1.3021764313169093E-10i	4258.072836828749+1.0369107271486873E-10i	4345.534758280406+1.1751426182428896E-10i	4376.154171421068-2.2899309419601458E-10i
-2.51327	3429.842595593714+0.01320625119097867i	3461.2814982781-1.7861444514428324E-11i	3535.4695928520855+4.535948840337461E-11i	3651.607527077916-9.996059609974621E-11i	3799.4924148551922-1.0433680495036535E-10i	3966.3789746000084+5.515183868078646E-13i	4137.65013082113-5.094108211667474E-11i	4297.258495470153+2.01037996356341E-12i	4428.40142451442+5.22556504506177E-11i	4515.171799850503-5.355974098434591E-11i	4545.604668469442+2.569084322232256E-11i
-2.51327	3490.167674875456-0.25441844401871067i	3521.4856070819433+3.793799504347468E-11i	3594.276309922596-7.354918153871949E-11i	3708.304308801486-2.2497119345269056E-11i	3853.618624297184-9.469852924653228E-11i	4017.725921478655-3.104250787740281E-10i	4186.236200666598+1.3995422795654257E-10i	4343.313678564631-8.216639442737383E-11i	4472.377155331316-4.53412222723832E-12i	4557.757900083498+8.783187070444706E-11i	4587.698872482204-5.792031069293541E-11i
-2.51327	3490.672891271474+0.3503268375279324i	3521.5516343854424+6.58567427148536E-11i	3594.342075269061+7.032354957539209E-11i	3708.370287426126-1.220066030828514E-10i	3853.686230980175+2.692873440390979E-10i	4017.7977778490704+8.077763815899011E-11i	4186.316112858272+3.8252479140536144E-11i	4343.405885580807+6.2995047127191E-11i	4472.484331508426-8.252606239021435E-11i	4557.878214687521+4.9403179637637725E-11i	4587.824539654961+1.6172294286403843E-10i
-2.51327	3565.2734726972208-0.1801618793450232i	3595.6226152730255+6.428043504388089E-11i	3666.9424365967334+1.4428964718951236E-10i	3778.778694679928+9.51681823170809E-11i	3921.4824598546043-3.5670761588834895E-11i	4082.862994511887+3.813739625554788E-12i	4248.791671164312-2.0732212521788898E-10i	4403.6415323426545+1.9322834115658643E-10i	4530.992548060612-1.1796843133070344E-10i	4615.295133120736-9.41773468866725E-11i	4644.867953117253+4.2800552543194443E-11i
-2.51327	3566.056399402982-0.01178765175321637i	3596.5250696279045-1.5866367157877753E-10i	3667.845708449297-3.507968904936624E-10i	3779.6852542906195+2.3484227540866354E-11i	3922.3968386138895-2.4185554999919175E-10i	4083.791286251586-1.905240072883192E-11i	4249.740173207171+3.8091863626274826E-10i	4404.614619521207-1.5865787065952242E-10i	4531.990206034242+1.4849288434655694E-10i	4616.311274586171-6.156817458867937E-11i	4645.890998549495-1.6776914072135412E-10i
-2.51327	3773.9134258272607-0.11287161365107426i	3802.7663972249015-1.0647329886061168E-11i	3870.2163870671566+1.4545628158727042E-10i	3976.2457327342795-1.9843164944747144E-10i	4111.966207808905+7.67145460070434E-11i	4265.967700752518+5.7723711528728476E-11i	4424.818287871759+1.30692582982523E-11i	4573.473758725906+1.540857071684818E-10i	4695.994439970281+2.9535572504239594E-10i	4777.217809316681+1.0929234677341665E-10i	4805.731254263359-1.4732986172267158E-10i
-2.51327	3774.1301042125683+0.08531897131940425i	3804.014417666301-5.2169294132325904E-11i	3871.4482666941585-2.845676382846291E-11i	3977.4537808115847+2.3063662682149085E-10i	4113.146329025951-3.303831226358222E-11i	4267.1193638319455-1.384036594701122E-10i	4425.943861585327+9.216425124434264E-11i	4574.577591675967-1.8671327843348662E-10i	4697.082038418071-1.6004125738525965E-10i	4778.295351176051-2.2782602692762107E-10i	4806.805378610295+2.6781805100177824E-10i
-2.51327	3794.2328636547472-0.04175520569264264i	3823.1145239515386-8.876763483692905E-11i	3890.6880741835907-2.2258126618793108E-10i	3996.962784646737+2.503848834393661E-10i	4133.094989253484+1.2184082665995118E-10i	4287.710897300304-1.0900313007881273E-10i	4447.383415201379+3.740320178758137E-10i	4597.0119327711955+2.7240361017843917E-11i	4720.51062870398-2.730326843752601E-11i	4802.484766889739+4.808199215754524E-11i	4831.283366486391+1.8329593329141586E-10i
-2.51327	3795.611648488524+0.16101921735681232i	3824.695887915641+1.0676563671598665E-10i	3892.250046067131+1.169527564229116E-10i	3998.4962524994003-1.7360021690098464E-10i	4134.5953195962475+3.7850892234888716E-11i	4289.177903406942+1.5359812169398534E-10i	4448.82051212338-5.063601124682602E-10i	4598.424896845767-9.020648876103285E-11i	4721.906343610175-1.0747970297273302E-11i	4803.87029117662+5.361059671951532E-11i	4832.665538612626-7.49041109210988E-11i
-2.51327	4129.13969953681-0.08948704590518769i	4156.666945216977-1.0033571672412683E-11i	4219.029922333322-1.350056672137423E-10i	4317.432616335893+6.572191364228203E-11i	4444.021714658653-8.603512316594617E-11i	4588.478677441762+3.936103718718969E-11i	4738.356458932678+6.920660991368835E-11i	4879.397826892267+5.5423260815281376E-11i	4996.211023883263-7.58931042434572E-11i	5073.938473926309-6.593687889464982E-11i	5101.280282829501-1.3434339740872293E-10i
-2.51327	4270.434745283309+0.03847885798408429i	4298.7473437945655-3.151843825511046E-11i	4359.875956676794-1.2751833373683295E-10i	4456.455242539246+1.36588369308093E-10i	4580.916459160372-6.320572840562936E-11i	4723.237214987317-9.310034504249995E-11i	4871.223160613559-1.0791242594160297E-10i	5010.787600073008+7.092235022011985E-12i	5126.605907253343-1.382835267850819E-10i	5203.790320493831+1.0760011714827133E-10i	5230.964479820844-6.774545423616738E-11i
-2.51327	4270.61749331248+0.13493484215281773i	4298.781882484252+2.3113761626288516E-11i	4359.911613258804+1.829810646711436E-10i	4456.492757976412-2.2713615477552862E-11i	4580.956527225265+1.8652180290846081E-10i	4723.280402842135-5.100201446172878E-11i	4871.2698020407115+5.971150011555127E-11i	5010.837679733927-2.1703030564166906E-10i	5126.658964996068+1.6347121983845115E-10i	5203.845422645976-9.510669586743192E-12i	5231.02031277292+2.071042288629998E-10i
-2.51327	4574.624810209452+0.41951227137148206i	4601.220907439602+1.1800456862161522E-10i	4658.307372652972-3.6144556763724755E-10i	4748.6916256088+1.050378897888007E-11i	4865.494150868412-9.352605772420265E-11i	4999.471336742819+4.665396478290903E-11i	5139.209716098146-1.420187778449517E-10i	5271.360266222424+1.2302097448108384E-10i	5381.272263338055-3.2530748494151115E-11i	5454.636040714783-1.122513005271006E-10i	5480.486070909714+7.814306115588775E-11i
-2.51327	4574.906311987211-0.266241840210349i	4601.567788476361-1.0196152490336591E-11i	4658.650151448755+2.149162062603878E-10i	4749.02820213146-1.1684164474179743E-10i	4865.823239401628+1.1599989211396016E-10i	4999.7925660933115-8.99781505105392E-11i	5139.523584726523+2.42829224763195E-10i	5271.667971658556-1.759921642229524E-10i	5381.575443833092-1.1751838669261309E-11i	5454.936507971799-7.527731236249833E-12i	5480.785640810741-2.4388488055700204E-10i
-2.51327	4840.025049606345-0.23294042140324522i	4864.98984460485+2.988402087235499E-11i	4920.872016485257+1.959579708152573E-10i	5009.519781041388-1.355944183105779E-10i	5124.387600969127+1.1689559012444602E-10i	5256.579746131158+3.962652603893617E-11i	5394.9642059633115-6.515521681286445E-12i	5526.33431268214-1.1989831419948734E-10i	5635.9913698104565+9.926694404202877E-12i	5709.397853524957-1.4017257967024477E-10i	5735.305683654238+8.576568995507338E-11i
-2.51327	4841.045840374704+0.7392264634408474i	4865.442243690385+1.0478704168897961E-12i	4921.339484782556-1.3971799458128492E-10i	5010.014109098766+3.197530247080312E-11i	5124.923115275428+2.0995881011041617E-10i	5257.17389794273-7.405955067385298E-11i	5395.636889065101+1.5819942386681178E-10i	5527.10394341209+7.435246950337062E-11i	5636.865128770322-9.919019746232846E-11i	5710.357113087419+7.299128796709534E-11i	5736.298828790804-6.246930887777047E-11i
-2.51327	4894.032235122862-0.22874709459495954i	4919.4467154534905+6.659298526546577E-11i	4974.707268554469-7.560863382240007E-12i	5062.39648086983+1.6339420712959365E-11i	5176.070290646882+1.4009480298913095E-11i	5306.952028010448-1.9321625372407758E-11i	5444.034013105572+2.8020576771501855E-12i	5574.230678546822-2.9877282661897324E-11i	5682.954313897006-3.31810443517798E-11i	5755.759399945752-2.129671840246082E-11i	5781.459517658463-4.70304933762167E-11i
-2.51327	4896.46339164856+0.023569759083734283i	4920.484322456491-5.3452393077382784E-11i	4975.739434932443+4.4214525243318663E-11i	5063.420852137115-2.8730089694703873E-11i	5177.086199004762+1.1200681718958988E-11i	5307.960798677684+3.879287567894657E-12i	5445.038969168978+3.374445498377581E-11i	5575.236610827226-1.680436356107161E-11i	5683.965867700814+8.256746988521546E-12i	5756.778120402231-1.6160723378005787E-11i	5782.481600155356-1.4598346919253057E-11i
-2.51327	4989.541044541368+0.37732241414103385i	5015.988826893533-6.957731526778565E-11i	5068.789520069289+1.1571736266903356E-10i	5152.581822497806-1.3384585843086353E-10i	5261.201054664906-1.149219852836004E-11i	5386.230675237898-6.366350368399425E-12i	5517.105453511486-1.711425065370633E-11i	5641.287959078049-1.5344917509766275E-10i	5744.86483976981+2.364001501813465E-11i	5814.143164381818-1.800532093488931E-10i	5838.580599414258-4.130520481720649E-11i
-2.51327	5047.807827268721+0.5770118448877902i	5073.991095860399+8.06953613342259E-11i	5127.4425272776725+1.727903678167919E-11i	5212.320950845964-1.4218749983675627E-10i	5322.452326736123-9.448817986407223E-11i	5449.382169292285-4.418553002813305E-11i	5582.45096925375-5.2966590717984385E-11i	5708.935472111409+2.2691796079445364E-10i	5814.618779802279+3.1179337609595667E-10i	5885.4117618418295+1.1347633267786656E-10i	5910.405301440751-3.50377374536615E-11i
-2.51327	5049.683117621027-0.46581646875861843i	5074.190932613804-1.6674658743810526E-11i	5127.641939944931-2.1038744774658842E-11i	5212.519992326615+4.047491952454704E-11i	5322.651459632307-4.7810373217447284E-11i	5449.582260505946+1.0833368140335095E-11i	5582.653139147849+3.5238490399494806E-11i	5709.14076815159-2.8048299648785096E-10i	5814.827677498434-1.1722448264734371E-10i	5885.623650031591-9.245672121202306E-12i	5910.618368013825+9.584980303265048E-11i
-2.51327	5124.287607080069-0.19924932207114932i	5149.6957681379245+3.777244064457211E-11i	5204.581357785354+1.1542048716041571E-10i	5291.848355260949+2.5125994073883668E-11i	5405.301920794273+7.381771513735689E-13i	5536.414912676794-4.449295844259895E-11i	5674.3444650492265+6.416582181437196E-11i	5805.985721925264+6.17776297969581E-12i	5916.456339541594+3.8267191141744695E-11i	5990.7413591429495+4.826429021820502E-11i	6017.028794326945+6.474182019994363E-11i
-2.51327	5124.4666259465475+0.13224942983747978i	5149.789920920834+3.165495202578213E-11i	5204.6723163883-1.2683892794193068E-10i	5291.934177691559-5.011998738973586E-11i	5405.380942097897-3.5431408878948715E-11i	5536.485880572481-4.991928710358506E-11i	5674.406752901988-6.431187663009072E-11i	5806.039635543842+6.387285557833749E-11i	5916.503369708401-5.274980786253379E-11i	5990.784023801745-1.2057798933182186E-10i	6017.070005775855+5.6785397309668036E-11i
-2.51327	5174.079845202597-0.57459577226814i	5199.096656087419-5.7097039955822254E-11i	5253.37538441859+3.038600564710238E-11i	5339.692917604372+2.9519916748833724E-11i	5451.937016485086-2.3925472164429374E-11i	5581.680754739569+3.9698791696513576E-11i	5718.193111007765+4.411497523685372E-11i	5848.492708550707+1.2118856688817382E-11i	5957.8358030595555-8.856104863211792E-11i	6031.356539769942+1.6733961538029505E-11i	6057.371524701048-2.2306200650241103E-10i
-2.51327	5180.291303040978+0.42539051754890517i	5205.282417487583+2.7607756069513792E-11i	5259.616362901754+4.690986328988963E-11i	5346.031885297303+4.9744611442467763E-11i	5458.424229452637-3.9254930085187877E-11i	5588.37353118334-4.263938770601489E-11i	5725.15041137915-3.488056067076249E-11i	5855.760670585227-1.585214393710361E-10i	5965.420547955464-1.0425410081540724E-11i	6039.190373768753+1.0325701255481441E-10i	6065.301677739947+1.391782036467178E-10i
-2.51327	5326.440696599886-0.7734079722037313i	5350.794563162195-1.1466108843236045E-11i	5403.415834776956-7.184147093862826E-11i	5487.15	5596.106382319035+1.580953559445324E-11i	5722.155239535727+1.8984293470117996E-11i	5854.87737486543+1.7568607975593466E-11i	5981.632086088965+1.4976946427066327E-11i	6088.039405861588+1.9695270957470762E-11i	6159.598637836249-3.187359353893673E-11i	6184.920899133499+1.1492708010454125E-11i
-2.51327	5326.94538678348-0.006037318462762514i	5351.878547200355-2.0809472889035556E-11i	5404.504661340835-2.8450411475476066E-12i	5488.243434185895-1.6039161136140044E-12i	5597.217593251817+1.6382757613554768E-11i	5723.285776483159-7.554615857818516E-12i	5856.033300006405-7.373412913115066E-11i	5982.818305842058-2.862231272597555E-12i	6089.256843378161-5.058458988629522E-11i	6160.840757274279-1.6497252740387732E-11i	6186.172581658208-1.122775027152224E-11i
-2.51327	5432.122395948752-0.7086098667534391i	5457.407902687725+4.8415267074820516E-11i	5508.289057128536+5.26967955780792E-11i	5589.265902478762-2.7028172125658933E-11i	5694.669210110055+1.4592730954811166E-10i	5816.63190311203-2.5886494087518458E-11i	5945.074903742879-5.1264914436486387E-11i	6067.754835936606+2.3685445375911662E-11i	6170.74349970535+5.399222369485065E-11i	6240.002149852647-1.9904859963451924E-10i	6264.509766390562-1.587283844171899E-10i
-2.51327	5433.55102555667+0.6013696417569696i	5457.7749386142505-4.081354501362517E-11i	5508.653764192745+2.0815597184524724E-11i	5589.626614151335-4.3051946391404826E-11i	5695.024147170732-6.966670853386121E-11i	5816.979263063267-4.439675529401438E-11i	5945.413119784815+4.9664543022821265E-11i	6068.083066576421+1.1485240849686951E-10i	6171.062303022562+4.2631673532506995E-11i	6240.314036325653-5.8104043772646365E-11i	6264.819089443193+7.25056045005667E-11i
-2.51327	5491.233308888491-0.019258161923390082i	5518.40802213675-9.892215332394351E-11i	5573.028900632584+1.2432526747946833E-11i	5660.181180813478+2.130611606471865E-11i	5774.076217612742+2.0560102689493222E-11i	5906.598153169505-1.7662886021278112E-11i	6047.167745398516+2.9308946416680445E-12i	6182.590861484801-1.493520845758142E-10i	6297.326394434629+5.130822336832879E-12i	6375.107286740205+1.3998779721512312E-10i	6402.7610513329555-5.4363687113926076E-11i
-2.51327	5492.359124574523+0.05421570274221876i	5518.637759227905+1.9174435093459595E-10i	5573.255792475497-3.246149698369215E-11i	5660.4044758011405-1.0269616546530844E-11i	5774.296278160955-1.518811411811294E-12i	5906.816133350737-3.147276999361546E-11i	6047.385043057663-7.756890313838978E-11i	6182.808511360603-3.335061658571599E-11i	6297.544609515883+4.1457131647660625E-11i	6375.325601648326-8.797760153853167E-11i	6402.979242757824-6.053406583377175E-11i
-2.51327	5541.1043016059275+0.4426607411381828i	5568.276472990309-1.363416904381755E-10i	5622.405132380534+8.028392631806202E-11i	5708.781447114376+1.3719786696581432E-12i	5821.68059024415+4.526091673967145E-11i	5953.070426828818+1.2444987241543852E-11i	6092.472106251083+2.841118439669703E-11i	6226.807913446845-6.132172523307738E-11i	6340.665082696305+4.545604820645171E-11i	6417.889165643427+7.236320550622062E-11i	6445.356923784462-1.8776438079088326E-11i
-2.51327	5541.154288500111-0.691701130852541i	5568.6804901917685+1.0872107518743519E-10i	5622.812002036732-1.0922641176670627E-10i	5709.193621516402+1.4008784992177104E-11i	5822.101305022137-1.068832541718732E-10i	5953.503898631281-2.3463750440305948E-11i	6092.923493171519-2.1274469442352826E-11i	6227.282669852022-4.56011559740211E-12i	6341.16697798291-1.2130075439347735E-10i	6418.416007469128-2.0760585959387074E-11i	6445.8947911466+1.3416882311766118E-11i
-2.51327	5674.771592890307-1.1370896997259319i	5699.169270137722-2.6549747748477683E-11i	5747.593080528494+1.2265000149178593E-11i	5824.711953480237+3.447314235222804E-11i	5925.201126876257+5.477433083348158E-12i	6041.622422917658+4.2185289841972896E-12i	6164.387573568131-8.786009676858368E-11i	6281.7953826319745-1.1396437702696089E-10i	6380.489276039036+7.180265123153121E-11i	6446.951769945001+7.929797644767462E-12i	6470.494973002509-1.0775681717583936E-11i
-2.51327	5674.792392164214-0.3092392929870771i	5699.501547174245+9.423050071986431E-12i	5747.92	5825.028125210346+5.777334362880779E-12i	5925.51317875425+2.3616789160396676E-11i	6041.9305382425655+3.877289604899688E-11i	6164.691433605678+1.0425315537337972E-11i	6282.094742941801+1.9249496815937194E-11i	6380.784132277146+5.816253794652064E-11i	6447.242434761303+3.934162324748939E-12i	6470.783543743228+1.2409084000892819E-12i
-2.51327	5678.124488135298-0.340518420544625i	5704.668569928084-2.716205388796702E-11i	5757.117677592221-1.2303518220512323E-12i	5840.8304452648745-5.0066807307527935E-11i	5950.210986477425+1.038418874959716E-11i	6077.16136517564-3.576183447956043E-11i	6209.397760436232+1.5026048755441153E-11i	6333.626596630631+5.511783539436406E-11i	6437.995594880363-1.1858391464063438E-12i	6508.426849774066-8.32018264951566E-11i	6533.408192612526-2.659399671451225E-11i
-2.51327	5694.15743360196-0.5028083407677739i	5721.158077280707+4.645365687777415E-12i	5773.481238064125-1.7579771220385087E-11i	5855.210693489188-8.78738416882059E-11i	5960.245537151824-2.821814035827849E-11i	6081.985765387867+6.428497763267645E-12i	6210.703818578015-1.558302141784286E-11i	6334.228811982629-5.642123828114375E-11i	6438.437169168752+9.842759182698235E-11i	6508.817495750087+3.850127197434343E-11i	6533.786595234022+8.083179688072798E-11i
-2.51327	5700.0862105989245+0.11603552468945816i	5725.1778130392795+5.200662845273703E-11i	5775.542555390333+6.9288229367425E-11i	5855.867983761292+1.7382519592614223E-11i	5960.784772269004+6.312812678758435E-11i	6082.987810451079-6.76678114406891E-11i	6214.687416600191-1.641506378895762E-11i	6344.251939316998-5.577462472761444E-11i	6454.43343971286-3.907505698853416E-11i	6529.169478109154-1.2953909712929276E-10i	6555.745739571244+6.193772009744531E-11i
-2.51327	5700.674247289339-0.02093231647577268i	5725.413309412341-6.677499637114934E-11i	5776.105128943984-3.213199205191546E-11i	5858.7558666642535+4.133435590199619E-11i	5968.525605718273+4.577815645757748E-12i	6096.625300432979-2.2950662275363805E-11i	6232.704037008718-1.0319928532761624E-11i	6363.961425935244+8.987642408243566E-11i	6475.2965988651+2.7396567717964353E-11i	6550.8574430362305+1.1282681529122605E-10i	6577.744085002296+3.0430129855681135E-11i
-2.51327	5935.307794753634+0.11419470344452815i	5960.125315653242+1.5508129363631062E-11i	6008.048266621416+1.1092989994413527E-12i	6084.500813600835+1.8866894957169186E-12i	6184.352109145196-1.7387053485504302E-11i	6300.369907892001-3.413963227074586E-11i	6423.122306935227+5.024655486065473E-11i	6540.939641479074+1.1180498087161653E-10i	6640.308518945388-6.221740868965811E-11i	6707.388862485703-1.5210779873802052E-11i	6731.178086209217+7.62117743208082E-11i
-2.51327	5939.070563062524-0.25205030900009123i	5964.068935624097-4.9307757287017345E-11i	6011.984499898301+2.5680236314795456E-11i	6088.4228310320705-4.0993105887601304E-11i	6188.250486835367+1.0062200497782994E-12i	6304.232457951732-6.258564808738917E-11i	6426.935504514229-4.859497109065715E-11i	6544.692673156114-2.62327386839706E-11i	6643.999911338887+7.824071717230893E-11i	6711.032633287375+5.3198434454256E-12i	6734.803776200978+4.3321025422908447E-11i
-2.51327	6011.95694389266+0.09181494032635944i	6036.609520260887-1.3015894690096411E-11i	6082.239093098752+1.9133001131936678E-11i	6154.975899449365+4.304115355204036E-11i	6249.852043501101-4.667069633516205E-12i	6359.880823871447-4.4362842580833445E-11i	6475.998038631966-1.1164471447464583E-11i	6587.091305119217-2.939888634921841E-11i	6680.458924316021+1.9769470568436502E-11i	6743.286333874402+3.411680904140885E-11i	6765.523619220472+2.8325325117326232E-11i
-2.51327	6015.365477623322-0.2873595605634993i	6039.1006415645215+3.6731025762194424E-11i	6084.696220973174-1.2732543254232583E-10i	6157.373172112463-3.655943367805909E-11i	6252.159637817085+9.215044714001936E-11i	6362.06556433152-5.41644856168676E-11i	6478.0274078247385-2.089668627754681E-11i	6588.942906640292+2.8128352045400954E-11i	6682.135584768579-2.5497423368016817E-11i	6744.830621950242-9.294397679240352E-11i	6767.018057672304+6.570842610629496E-12i
-2.51327	6044.849897392548-0.026238299008958393i	6071.706132673452+5.5587042401153624E-11i	6122.319784754293+3.857098216535045E-11i	6203.275887562385+2.1282208706118033E-11i	6309.441820922616-1.3703445895913526E-11i	6433.504560091806+5.741509377282802E-11i	6565.752617241512-1.174273514993301E-11i	6693.84	6802.94208275109-7.437154569925737E-11i	6877.258162813699-9.492138128699938E-11i	6903.759522448817+5.503108979562925E-11i
-2.51327	6054.412503003871-0.23221528086973936i	6081.141368111752+2.3662583082306966E-11i	6131.820058173866-8.499104547414997E-12i	6212.887915794126+7.664411696248423E-11i	6319.216418432265+1.1658032062264162E-11i	6443.496013917038+6.52341659386797E-11i	6576.014398468387+1.0433721297077749E-10i	6704.411789547771+4.4108758295593054E-11i	6813.830377164673+1.2796379458561828E-10i	6888.395397788198+5.581017231634982E-12i	6914.993605466717-1.1452257373725232E-11i
-2.51327	6265.520390988631-0.3672996165522446i	6290.732528183605-8.14972046807733E-12i	6335.841273795682+3.0590400938626255E-11i	6407.8080178906375+5.336326362394695E-12i	6501.815464773477+6.132543126726853E-12i	6611.050330502174-3.3095959484189197E-11i	6726.599549067067-1.060996313486482E-11i	6837.4323130063985-2.9868354882076295E-11i	6930.816447759769+3.3450135225713122E-12i	6993.787861142263-1.772090270085205E-12i	7016.103600004303-3.4392735575594604E-11i
-2.51327	6274.1555811288035+0.4166028037520356i	6300.46176675967-1.8816644135707385E-11i	6348.6425351547805+2.267297052878935E-11i	6425.742158667032-2.765127593437311E-11i	6523.412225486694-6.67252227492765E-11i	6632.879080847857-7.319077617407536E-11i	6748.639429691034+1.471889715926905E-10i	6859.6239184732585-4.8101623212599E-11i	6953.078316988483+4.3552956250786254E-11i	7016.056482725337+1.7346152202688578E-11i	7038.364999335563+8.032835468126685E-11i
-2.51327	6286.894314854234+0.3038054424724845i	6311.880928529066-1.768285806081972E-11i	6357.080572609685-9.055126378279507E-11i	6429.206466585916-4.51614705810237E-11i	6526.900005883271-9.66597540022238E-11i	6645.115798335242+9.145771658903829E-11i	6771.119953801392-8.626150827176099E-11i	6893.107494174956-3.118742480343053E-11i	6996.946138880569-4.837521582925284E-11i	7067.625247937283-1.3311775785031452E-10i	7092.817720325463-7.931834564025154E-11i
-2.51327	6300.034917373846+0.5238294239744349i	6326.689447539854-2.470869404283173E-12i	6375.116758220201+2.3393090733064526E-11i	6452.609659284412-8.145078525263636E-11i	6554.280255836838+9.610348659477784E-11i	6673.127677466445-8.571438275319214E-11i	6799.818691934787-1.2042284607836209E-10i	6922.472581490333-3.473567649113392E-11i	7026.861079278958+1.688820461727067E-10i	7097.8926010264995+1.1747563757769935E-10i	7123.204095062992-4.0160950294828877E-11i
-2.51327	6630.759877997758-0.9987467750504588i	6656.353173935509-2.8168988120814105E-11i	6701.943460480532-8.297006325963066E-11i	6774.88082483868+9.24480923584757E-12i	6870.529351663694-5.893318310750545E-11i	6982.232027006526-1.8171827330051477E-11i	7101.111615720412+1.4545327731627757E-10i	7215.918807457928+2.7892699628666598E-11i	7313.321453607167+2.3936011895732218E-11i	7379.389099891522+2.0178807549569142E-11i	7402.882949888647+1.7805448595496432E-11i
-2.51327	6630.981482081138+0.40925418186781704i	6657.250400758237-3.688775478805467E-11i	6702.831860486355+2.7233639755545947E-11i	6775.752894793067-4.793315600898015E-11i	6871.375291726448+1.2379525099946368E-10i	6983.039383322442-3.667064708928019E-11i	7101.866250517662-4.6390771325629574E-11i	7216.608557061416+1.545074212899505E-10i	7313.943317834422+1.3172166242653197E-11i	7379.957347064696-9.667983421649425E-11i	7403.430571748534-8.001440023096716E-11i
-2.51327	6883.773045868785+0.47362839543940727i	6908.04364804322+7.026099745226636E-12i	6950.083987888039-1.2669879154871363E-11i	7017.32198926321-8.61172216661307E-11i	7105.4510065359955+3.254142047647023E-12i	7208.292036680583+5.570839586044583E-11i	7317.627743693811-1.31802823963398E-10i	7423.092919687117-7.046308243574077E-11i	7512.4680846150395+4.31026633247396E-12i	7573.03875030974+1.2623803818273768E-10i	7594.568396195326+3.491189303273917E-11i
-2.51327	7108.207852066761-1.9160164675781932E-4i	7133.06467737181-1.3347719209623264E-10i	7174.531587947628-9.405623233715121E-11i	7240.87790776488+6.491338671593552E-11i	7327.881497388985+3.08774207502616E-11i	7429.463928213856+7.86191877806861E-11i	7537.520627182434+3.865736377669679E-11i	7641.809561698163-1.9283743754836698E-11i	7730.234157197541+4.8971857168841644E-11i	7790.18680883476-1.0713955712066969E-11i	7811.50248474696-9.776872368972508E-12i
-2.51327	7109.06500548097-0.20730230720410575i	7133.323594164555+1.1544471944222495E-10i	7174.781314519733+8.948581536526647E-11i	7241.117345555315-7.814528626549273E-12i	7328.121671243851+2.9419202686206807E-12i	7429.736566230418-1.0316395768517541E-10i	7537.872623620997+8.041482675105367E-11i	7642.2812109972+4.517991262763144E-12i	7730.839030926917-1.1651542322620606E-10i	7790.898504345796-7.654974832295671E-11i	7812.255370051782+7.985984949884129E-11i
-2.51327	7347.523470603626+0.5072280432373776i	7371.6113513445425-1.2975226059303596E-11i	7412.239165212241+5.150354891358273E-11i	7477.2156963192765+6.221332948764798E-11i	7562.3601854550825-3.6894520061101996E-11i	7661.654985076245+7.45567831563783E-11i	7767.090699125548-1.0070441702814457E-10i	7868.600189149294-8.867419432097767E-11i	7954.416882116023-2.068424045741307E-11i	8012.441697805676+6.847398112349111E-11i	8033.037811433671+9.941471671949335E-11i
-2.51327	7412.986224678023+0.4153792429567246i	7437.762532252335-7.398666863474181E-11i	7479.255262000439-3.4555753144393454E-11i	7545.724077081585+2.0932593959696635E-10i	7633.047922634828-1.9749075328988918E-11i	7735.249755078909-3.300244749318419E-11i	7844.275093889088-7.63196375040215E-11i	7949.817062061844-5.367382501958146E-11i	8039.556579352943-7.250148988875138E-12i	8100.534987832121-1.3044292419861798E-10i	8122.244251515488+4.696091880538229E-11i
-2.51327	7414.433162416577-0.8496592578072749i	7437.968793092053+6.713350517646966E-11i	7479.463164273424+7.311871011859413E-11i	7545.935146462388-1.544019513197433E-10i	7633.264337579003-3.164887545124062E-11i	7735.47456790903+1.649280141045663E-11i	7844.512238494988+7.229128338947118E-11i	7950.070717025232+1.2081557833411303E-11i	8039.829188357157+6.4995509512054E-11i	8100.823909715601+1.353378777045905E-10i	8122.5398063268685-6.13589788574978E-11i
-2.51327	7674.571263459937-0.34148134091602034i	7700.384564770624-1.4743865437232996E-11i	7740.641436530075+6.205940606436049E-11i	7804.956272658461-1.188210407257649E-11i	7889.055458378646-4.837975524353193E-11i	7986.75199443415+3.126583578254009E-11i	8089.804277436927+4.779537274640782E-11i	8187.976892294322+1.2290279058600383E-10i	8269.713927512832+3.2262517998614337E-11i	8201.2981736816-8.664802091221999E-12i	8167.451125862288-1.2203280498242588E-11i
-2.51327	7675.4840152489505-0.4091449806917248i	7700.820366849279+3.124330262976622E-11i	7741.086921233805+2.6853590044258988E-11i	7805.420215865184+3.537418927524718E-11i	7889.55051981025+1.23852274997888E-11i	7987.296752155226+1.265255678346443E-11i	8090.42451272084+1.4251737197971703E-11i	8188.703528102562-7.095542967556982E-11i	8270.58087214181-2.3581398933295093E-11i	8230.536611552152-4.9196276981414374E-11i	8196.79668826342+5.040303367289493E-11i
-2.51327	8042.661568893692+0.41334290113923516i	8067.128240079316-6.646643717041908E-11i	8105.125321632733+4.2761827076379917E-11i	8164.774868917437+8.42689719686131E-11i	8240.104953985337+2.2554385434485115E-11i	8321.777328215136+5.712783211122796E-12i	8392.526367018445-1.6607534849769057E-11i	8399.437568343872+9.728770178761329E-11i	8298.195985688077-1.2949472159525764E-11i	8230.538827832961+6.106972683536901E-11i	8196.799014977898-1.5150852891534574E-11i
-2.51327	8358.484955087186-0.3859230137987905i	8363.66764154704-4.1905225417414094E-11i	8366.98189669494+4.5638214856488785E-11i	8372.159847600069+5.4039450593703535E-11i	8378.71230026113+2.1195012699382702E-11i	8386.009584048988+3.451843361329841E-11i	8393.35832562517+6.845165280507451E-11i	8400.060677230096-4.090930711319042E-12i	8327.08025645735-5.3816542178424876E-11i	8259.67392329901-1.0673893557325257E-11i	8226.058437232363+8.196108060812526E-11i
-2.51327	8360.591390500385+2.593478980165593i	8363.751141408076-5.126998202902555E-12i	8367.07	8372.249286283151-9.154207657792005E-12i	8378.80971817863-2.2049466117558175E-11i	8386.124440355918-3.912746884949227E-12i	8393.479826602175-3.306896193221384E-11i	8405.117783742502-6.981133912417277E-11i	8327.082372080575+3.87769515460381E-11i	8314.468538854351-1.1029056081478685E-11i	8281.179281558017+2.550190267268595E-11i
-2.51327	8363.317462536303+0.47216114295803446i	8368.683569570312+1.5063864107616044E-11i	8372.007105340337-5.519145984404994E-11i	8377.2027582699-6.5803724315470464E-12i	8383.785958291859-6.022965955242602E-11i	8391.138632754204-2.6010904753135606E-11i	8398.554603538872+1.7424907946987081E-12i	8405.168145386719-8.087547315032955E-12i	8355.928109476672-3.7229881703118416E-11i	8314.483679994028-6.258481026189699E-11i	8281.194424195995+4.019725043603222E-11i
-2.51327	8366.267466298526-1.5809735847229853i	8368.703984442704-2.4386489222723787E-11i	8372.027264419346-2.855555778347437E-11i	8377.222281204999-1.1284500926828116E-11i	8383.803908891612+2.5445261433256808E-11i	8391.152043981012-3.8673473877396404E-11i	8398.625085588375-8.079571881241533E-11i	8413.044668314682+5.573401357915756E-11i	8399.573379942974-8.256910763018403E-11i	8324.001011045922-3.4811340550579925E-11i	8310.20671421242-5.462560339862401E-11i
-2.51327	8373.535462949323+0.2829341968448429i	8378.6853515679+3.9646519030319227E-11i	8382.022083913935-1.1951235849987249E-11i	8387.242468596382+3.3515261792373746E-11i	8393.866386647522-2.8604284362909588E-11i	8401.28263995184-9.183883701408909E-12i	8408.805824720268+1.2603088384355512E-10i	8415.734158801679+3.933623313948567E-11i	8399.670646820832-1.9202585761764596E-11i	8324.888375306364-1.365671387794561E-12i	8310.21
-2.51327	8376.048488871184-0.4545404885356216i	8379.063002553858+1.0191188580699232E-11i	8382.459740659282+1.7849042653985472E-11i	8387.810808427508-2.2810859479837484E-11i	8394.727061576381+7.671995694649487E-12i	8403.006818731727-3.208671652692327E-11i	8417.373379313362+8.318364511326948E-11i	8446.94597614103+3.308376348748888E-11i	8409.343621010215-9.699839375981955E-13i	8343.46781956541-1.4819941060359213E-11i	8343.140462683381+3.3557025665481136E-11i
-2.51327	8505.730523519234+0.9655475030530735i	8511.191005715993-4.92205338906795E-10i	8515.17770749073-3.824113115838395E-12i	8521.539139673874+2.144673603724911E-11i	8529.87557833604-1.1354961867032332E-11i	8539.635628491278-3.498358249687551E-12i	8549.59670685699-6.789049190911358E-11i	8465.36	8409.38275032029-8.729800850310186E-12i	8343.550539843503+3.934454533382725E-11i	8344.150627732886-4.8068942330543627E-11i
-2.51327	8506.808863893017-0.31917802688013913i	8511.334578234531+5.6741151264837436E-9i	8515.32163587856+8.461001200280063E-11i	8521.682799171394-7.691489346746577E-11i	8530.016199826807+1.0178907116608594E-11i	8539.763706896723+3.746616596128729E-11i	8549.670563553675-3.368601987749961E-11i	8473.874968469521-9.731950936169809E-11i	8416.775008328752-7.18584785518472E-11i	8411.21650825684+2.506021493007585E-11i	8393.721955262405-2.155744153495274E-12i
-2.51327	8508.079560264663+1.8238499484970205i	8514.297488667708-1.969798997622431E-9i	8518.303302406675+5.286520804094844E-11i	8524.704094545086+1.209058151722738E-11i	8533.117784076694-7.645293700176252E-12i	8543.054666523007+9.372867606794523E-12i	8553.864371303922-2.279522014431743E-12i	8473.882870204941+1.707768599037848E-11i	8417.193764638101+1.3114266649937108E-11i	8411.373239552042+3.458686878529398E-11i	8412.887657137902-1.7349435277735976E-11i
-2.51327	8513.450615867901-0.9201096420629798i	8518.144150196475+6.009360196193881E-9i	8522.264172547479+8.071928889809456E-11i	8528.862543080983-1.2963964824196082E-11i	8537.558556997206+8.637372755298422E-11i	8547.801928727813+4.3888686232273105E-11i	8558.157770179461-2.239370134297852E-11i	8500.377491021503-3.483987122521139E-11i	8421.530237026724+2.4151789378009217E-11i	8416.54207249575-2.7237193004024996E-11i	8413.04222496856-4.2863427946184853E-11i
-2.51327	8518.112837335122-0.02163197312106798i	8523.78460890218+7.975616211061461E-10i	8527.818661594456-7.653284295621337E-11i	8534.264735853561+2.3956609749286647E-11i	8542.73812386559-3.442797459498169E-11i	8552.749297756283+2.1236131490405298E-11i	8563.687260634408+9.933445669504533E-12i	8557.052910559589+1.4381832802447914E-10i	8422.728471762031+2.49042643384279E-12i	8416.659793138539+2.212288191350785E-11i	8418.213882014223+2.857606836054383E-11i
-2.51327	8546.33362149952-0.12706484286798028i	8553.951818368603-1.357354599033487E-9i	8559.469006007745-3.770063263661934E-12i	8568.700075584537+6.381357805637122E-11i	8581.787167169376+1.9855338725109692E-11i	8598.816633849567+5.791399735834314E-11i	8612.626713317442-8.348359384714405E-12i	8557.080007981738+2.2586245573595458E-11i	8441.572075316557+8.006179432538617E-11i	8420.040230642731-5.506893198855527E-11i	8418.233695804678-6.025832081654818E-12i
-2.51327	8575.604056844224-0.7656189462892344i	8582.804950975966+1.145490573779576E-7i	8586.134054467244+4.062300265105438E-11i	8591.336151346844-3.186705773277204E-11i	8597.921447398692+2.413181643328702E-11i	8605.261227768939+1.1223467970123567E-11i	8617.230943501532+3.0129451307774757E-12i	8562.066694008212-4.5311318626188785E-11i	8441.774162376441-5.7340641827487155E-11i	8425.660254759821-1.3151984781494509E-11i	8427.16892509176+2.146065057456268E-11i
-2.51327	8586.827683808995+1.4613619869246417i	8594.087109435735-4.424377283954771E-6i	8597.523530164992-1.0663200524495884E-11i	8602.933768743453+6.8862879597813536E-12i	8609.904991544132-7.958013551262214E-11i	8618.079972291958+1.6338271333015446E-11i	8627.807821738388-1.3472437440550653E-11i	8565.946024351862-1.4393290857462964E-9i	8505.978925877034+2.1434477697164183E-11i	8433.06896418855-2.777296060359072E-11i	8427.858495049084+6.893199912520911E-11i
-2.51327	8593.526904831764+0.7431972044641508i	8599.029693807017-5.025427503914111E-6i	8602.434581002195+3.6803094419986455E-11i	8607.772356928643+1.2580961390177742E-11i	8614.570055890801+3.118979227398148E-11i	8622.229252930507+4.8997825709396766E-11i	8628.521947557136-4.989551098829687E-11i	8566.08051620715+3.795232814640088E-10i	8523.925629274572+6.407965503263632E-11i	8520.314413567745+2.336685271715187E-11i	8486.056590554668-1.1848691075279225E-11i
-2.51327	8595.362464932994+1.3205969177028647i	8603.986355633988-1.3400923406311184E-7i	8607.482735668309-1.2312683291811654E-11i	8613.00619040534+1.6146952906829664E-11i	8620.178108515624+8.61882191434043E-11i	8628.76181038414+2.1902517298878245E-11i	8630.078471685636+9.966385137113517E-11i	8573.437195495597-1.9011760420105897E-11i	8574.0154073878-6.530304432215351E-8i	8520.385428979956+3.865236114541091E-11i	8486.100690476258-3.644764084012328E-12i
-2.51327	8604.080834040715+0.43218033533343136i	8612.233703523774-4.1506042421806755E-5i	8615.603840822117-3.726313887760839E-12i	8620.879079788809-3.199701442771381E-11i	8627.57637128888+1.8024113719142413E-12i	8635.073944370071+3.451464540313048E-10i	8640.123592022006+1.617791712947744E-11i	8576.33641164081+3.8404490054207955E-11i	8574.265209774065+3.2774618003925036E-8i	8528.679322903305+2.7090806760629567E-11i	8514.609820907597-4.323845739449242E-11i
-2.51327	8605.73577636819+2.032129974685607i	8612.364706027787+1.193684838688252E-4i	8615.734286033812+2.8844795848930237E-11i	8621.008491368742-2.4246867302448656E-11i	8627.704291998894-1.4922818529255136E-11i	8635.199578246813+7.781295863027526E-11i	8642.609292199439+3.948520852333086E-12i	8587.667978781177+4.107393827728503E-11i	8576.976001010862+4.770494419455765E-8i	8548.573084279291-7.088343278816071E-10i	8514.661994361684+5.911644137100729E-11i
-2.51327	8707.49427880642-0.23073472638740825i	8715.425571198064-4.6268741372980836E-7i	8719.271989263021+2.052206624127595E-11i	8725.384813878063+8.396475178906939E-12i	8733.34	8742.578269784392+3.24447908880084E-10i	8642.880098819523+3.4225615624417664E-11i	8592.53829119169-6.141837448724872E-11i	8586.558038086137-1.833909141689678E-7i	8548.623534693947-4.808277139029759E-9i	8536.083481060386+2.35984389511646E-12i
-2.19911	2.437302487439877E-4+2.3500627242704278E-5i	408.1627736995097+6.311183261310968E-10i	810.8966793373467-5.804680026928316E-10i	1202.3577841982674-1.1576725543919081E-10i	1575.845274554419+3.353368616390738E-10i	1923.3287090849728-2.1227142017171806E-11i	2235.003976192395+5.426014971282894E-10i	2499.07518873137+3.8071662006740017E-10i	2702.176488809001+2.1169380371588356E-11i	2830.990076829824-4.545483991639636E-10i	2875.236979582201+6.591807505338764E-11i
-2.19911	730.3582484331087-0.02932219924216014i	837.5179803099597+7.124760291657617E-10i	1092.2120338044738-2.3473086231097593E-10i	1407.8085053553361-7.74099541575504E-10i	1738.038946884352+1.5203942782097281E-10i	2058.696588385422-4.084634378487184E-10i	2352.8868758541475-3.4780154877389107E-10i	2605.4003341780835+1.065142405010782E-10i	2801.1155766167076+1.4300579980393285E-10i	2925.7939326575697-1.4878623330916925E-10i	2968.7073788518524+4.506284942941247E-10i
-2.19911	730.3929146257457+0.003902103340921286i	837.5603133604407-2.955455006600649E-10i	1092.2484229866486-3.052279905981109E-11i	1407.8439348435893+8.775651422426183E-10i	1738.0776823741644+7.290919657729983E-10i	2058.7411329757037+5.911323983497671E-10i	2352.9384522839555-3.315951370856946E-11i	2605.459185068683+2.6119242828644265E-10i	2801.180933573663+2.922975215630175E-10i	2925.863889772004+1.9354542427937946E-10i	2968.7790112854814+5.911524813020614E-10i
-2.19911	1032.99281769365+0.011298126164945453i	1111.9754530796388-1.526498143261111E-11i	1314.730666549932+5.709968230715249E-11i	1586.950380908334-5.305201768029466E-10i	1886.4035411038467-4.3734596311292563E-10i	2185.760999123188-1.6416437908103856E-9i	2465.204774368952+2.0672325523916943E-10i	2707.622084229075+9.854424291371726E-11i	2896.7495710147723-5.22743356288449E-10i	3017.695995556773+3.5853566379775503E-10i	3059.399614543899+3.758509405177902E-10i
-2.19911	1449.3246404596066+0.02240153358221673i	1507.683930235811-1.150624598417487E-9i	1663.1108147424811-8.403141732833137E-10i	1886.0318153185958-3.717485253076229E-10i	2144.508158484768+1.0848927220375048E-9i	2412.454170647814+4.0620055326452963E-10i	2668.6589363772923-1.0620663639173503E-11i	2894.438142024922-2.2373730422646623E-11i	3072.367730460269+1.1481785154296928E-10i	3186.8385909920294+3.200209985966559E-10i	3226.4205191776155+3.9523075138685476E-10i
-2.19911	1449.402616992744-0.042274218411012976i	1507.6993902926347-1.1170468933356066E-9i	1663.1342830026688-5.347469673889976E-10i	1886.0672654328487+1.4729210406627088E-10i	2144.557986382866-8.56927512640457E-10i	2412.519822549618-2.500051967768838E-10i	2668.7410907374706-2.71109942343027E-10i	2894.5364009235736-8.135229920476153E-11i	3072.480027724912-2.4435510746267435E-10i	3186.9606886573965+3.1401427754740925E-10i	3226.5461651564706+3.3070256918356165E-10i
-2.19911	1623.1897560639852-0.03672769020432729i	1675.8115843855599+1.8379692502701865E-9i	1817.0413502367528+2.8330602155897276E-9i	2023.2643036690756-8.660352645405206E-11i	2266.381386167087+8.87769000305805E-11i	2521.6809010562893-7.91935817002088E-10i	2768.081231680968+1.6824542319084762E-10i	2986.636303155648+1.5606104488201502E-10i	3159.625793876229+4.726433994839064E-10i	3271.218710573722-6.872772438411872E-11i	3309.8553376941754+5.422763798231863E-10i
-2.19911	1623.3462152005472+0.09505247537773714i	1675.8546864786363+7.765741783681288E-10i	1817.0832197431407+2.1739101344105803E-9i	2023.3056318838296+6.83386601325513E-10i	2266.423781032544+2.547647361449721E-10i	2521.7262331059906-1.6973690416724542E-10i	2768.131114438947+2.3026424687496743E-11i	2986.6917028731364-1.6234593567050012E-10i	3159.6866647148076-3.903291298121859E-10i	3271.2837037198915-2.1518483238044226E-10i	3309.9218788551484+4.805120377340745E-10i
-2.19911	2049.8793634059502-0.02869169726055476i	2092.9576700871503-1.1126353107094247E-10i	2207.894379936928-1.3695361050290222E-9i	2380.846503770188-6.013487646936186E-11i	2591.053266700157-2.7762226113495596E-10i	2817.558220183662-6.233986081267079E-10i	3040.5561708089476-1.3749873323180912E-10i	3241.2410401344778+2.479268576929987E-10i	3401.683323506009-1.2320860045907E-10i	3505.833282792644+2.0744376636512212E-11i	3542.0020565023783-1.0971635718803415E-10i
-2.19911	2296.866495716237+0.043065764085681996i	2336.0027631416665+6.300297630287729E-10i	2441.304577199135+7.351156859385274E-10i	2601.562440306053+1.1554945103015425E-10i	2798.823387075492-3.802703078407928E-11i	3013.930268485055+4.498901967461892E-10i	3227.8989785594376+9.932748158162246E-11i	3422.093123647452+7.040931373648062E-11i	3578.373758694207-9.888746746990167E-11i	3680.2933324089486+5.326271772118724E-10i	3715.7735550314833+1.837967970645987E-10i
-2.19911	2296.9407195567856-0.5432847348523042i	2336.096626177038-6.384083362271092E-10i	2441.3952368366713-7.28223416951297E-12i	2601.6488797454613+1.5799336369302083E-10i	2798.9055797761735-3.058779289896939E-10i	3014.0088696448092+3.7450905057279103E-10i	3227.9749739182566-3.567917333515008E-10i	3422.1675468047706+6.009527136512612E-10i	3578.4474744069375+5.92554487569158E-11i	3680.36687613279-2.981596753069188E-10i	3715.8470974194747-2.2374382799893062E-10i
-2.19911	2411.366009873965+0.16275362524155498i	2448.9742936279918+7.200247446735969E-11i	2549.697903927066+1.4926627918648435E-10i	2703.669802875981-9.884644291143665E-11i	2894.1517466623523-1.1971628827693627E-10i	3102.8616120061674-8.419199382743796E-11i	3311.3148929820068-1.1549497210405834E-11i	3501.1156938198155-3.127565563766546E-10i	3654.2260218491033+2.7893595205434583E-10i	3754.2358218322433-6.37859689411253E-10i	3789.07865461684-1.3086570211416509E-10i
-2.19911	2411.635170432423+0.2761674786726739i	2449.0260146947185-5.199029483378032E-10i	2549.750840230048-3.65286784964538E-10i	2703.7248961897926+8.437964650860243E-11i	2894.209958819907-6.352930676922422E-11i	3102.9237569837996-2.5262406675060975E-10i	3311.3814679778698+3.1316443326972983E-11i	3501.186734486964+7.044032931968585E-11i	3654.300982428652-5.376734562822779E-11i	3754.3135121738583+5.849839400995745E-10i	3789.1573305898555+2.3272120405540143E-10i
-2.19911	2718.8448863225985+0.11946357600337376i	2753.0634355168777-1.0817411706197563E-10i	2843.1770773999365-6.915636068846562E-11i	2982.254372667593-3.513724167787668E-12i	3156.2437802634977+2.377305063362068E-10i	3348.969365969032+1.3856076824334978E-12i	3543.2932656970615-1.8038695261908928E-10i	3721.5846603613154-5.949176520726043E-11i	3866.228488277324-1.32044041491019E-11i	3961.0621051035787+1.6976685502874056E-12i	3994.162997937127+9.895021766607914E-11i
-2.19911	2720.629362129237+0.04964472659179407i	2755.131869967638+2.1466961230757362E-10i	2845.188899649453+1.0973164617457665E-10i	2984.1860690411595+8.076557126904131E-11i	3158.0858843099595-7.005424475953469E-11i	3350.72355508401+1.299612872718828E-11i	3544.968163697357-5.8002092209832385E-11i	3723.1926421532908+1.3099128218823499E-10i	3867.784513022984-2.7661767873380375E-10i	3962.584349665637-1.0429686696484681E-10i	3995.6733795843447-1.3118637007765706E-10i
-2.19911	2907.368269436567+0.004906641425131184i	2940.6868298532777+2.0463896513494192E-10i	3025.76911419687+3.671254927128613E-12i	3157.68495167874-1.93324824026316E-10i	3323.6364055149597-4.612329021103943E-11i	3508.5050192782664+1.8608575793280294E-10i	3695.8807041821524-1.571169208113712E-10i	3868.5609365358187-2.3030551213967327E-10i	4009.142518295412+1.3488950679410223E-10i	4101.537179870601+2.0314433594112107E-12i	4133.827344276938+3.380765828326432E-10i
-2.19911	2907.9236687561047-0.343117282999812i	2940.73389805342+1.1121831329822918E-11i	3025.814408227174+9.008547830722534E-11i	3157.7283473158936-4.725913267292499E-10i	3323.679005506931-6.772970910873549E-11i	3508.5489066524847+5.255435621833514E-11i	3695.9281378313513+8.481435237185732E-11i	3868.613431536662-4.794643390041283E-10i	4009.200274941701-2.0773111411368812E-10i	4101.598923697421+5.2141393308129673E-11i	4133.890580093766-2.3273338934986927E-10i
-2.19911	2998.8110091769026-0.0642980015064998i	3031.073518505329-2.987241898623689E-10i	3113.7335915017743-4.8803599186435516E-11i	3242.1483781370475+6.341765912941138E-11i	3404.088593640142-1.6593380499432146E-10i	3584.9402743545206-2.026565275483641E-10i	3768.667609214689-3.0293761192532837E-10i	3938.3177684474404-3.135180843755108E-10i	4076.6447809298766-8.303662748656218E-11i	4167.65428880878+7.165457107535709E-11i	4199.477743784158+9.826865374327493E-11i
-2.19911	2999.9342355350564-0.15357081466680195i	3031.9587209728693+9.568745646711042E-11i	3114.5961847226795-2.1362013446710775E-10i	3242.9775616479046-1.205359566215605E-10i	3404.8778744851493+1.7171251333333917E-10i	3585.6866155680495+7.253113686241646E-11i	3769.3702353504336+2.011933577112514E-10i	3938.9778038489976+3.021848209065997E-10i	4077.2666066132765+1.2273522655042156E-11i	4168.248242036404-6.804983994414885E-11i	4200.061278014895-2.450824368183865E-10i
-2.19911	3251.8281431178075-0.13194858099486798i	3282.147622271889-1.3897482127163616E-10i	3358.707051992955-2.181514771853285E-10i	3478.1863033850304+4.434576358894289E-11i	3629.7096914094336+1.7017843486583832E-10i	3799.921117113859+5.15320000729523E-11i	3973.7771972203195-1.2885558410081348E-10i	4135.047009782328+1.124583695698326E-10i	4267.003099065475+9.178817300527573E-11i	4354.0260821908205-2.5841356465894764E-10i	4384.491547159331+1.572145636091019E-10i
-2.19911	3253.4326740889205-0.034239270155604615i	3283.953398735293-3.2073072174295464E-10i	3360.4392875789076+2.47011904078739E-11i	3479.8206223917427+6.544146951840046E-11i	3631.24379900802+2.8574298047447036E-10i	3801.3676461024106+6.643862613619807E-11i	3975.1555668560763+5.4219783928856134E-11i	4136.377545751886+5.775081693149432E-11i	4268.3036756484635+2.1315197834560012E-10i	4355.310840476901+3.3049246005363404E-10i	4385.771444377487-2.1808881899010634E-10i
-2.19911	3262.388572112228+0.05576992585964432i	3292.817689429945-6.351028969793699E-10i	3370.0137690420197+3.899774192457686E-10i	3490.5561923867867-2.00640605152612E-10i	3643.553278545178+2.182803178457862E-10i	3815.6013543449185-1.8620131354212307E-11i	3991.5603312892795-7.161999263737389E-12i	4155.025297343606+2.3226365812725288E-11i	4288.988662688202+9.753434675049128E-11i	4377.458314526758-2.658845393170739E-10i	4408.456165191742-8.371192404328223E-11i
-2.19911	3529.0475155111153-0.1494275244194254i	3558.6105888765233+4.5907362442911825E-11i	3630.516737041526-1.4293761034464904E-10i	3743.2134922834402-7.716769328788262E-11i	3886.9169085134768-1.9757997797830293E-10i	4049.3034142084293+1.3015328822637007E-10i	4216.135867270213-1.9630299209257796E-10i	4371.7132791351205-2.9696428416921985E-10i	4499.578788944184-4.595489725610519E-10i	4584.179325480726+1.049778672236127E-12i	4613.84838675385+1.2100722185763187E-10i
-2.19911	3529.592212105739+0.33235879880061986i	3559.1009415816266-5.21309258571589E-10i	3631.0078282904115-7.565217351001603E-11i	3743.7073986881574-2.1004611045888677E-10i	3887.417736322441-1.9921000114061653E-11i	4049.817514275651-1.8948069904602771E-10i	4216.671385529768+3.171687467639972E-10i	4372.278360573222+3.890990631503145E-10i	4500.177590045291-2.355498159893813E-10i	4584.806556377252-7.570240639075409E-11i	4614.486977652212+1.0391038404783015E-10i
-2.19911	3605.680541350066+0.2523032425522958i	3634.6038849960687-1.4806901391467516E-10i	3705.048387578453-1.004107331098939E-11i	3815.566251606904+3.198969483690465E-10i	3956.6742587506474-4.815256118790057E-11i	4116.352037644304-3.156003232675235E-11i	4280.6256115210845-3.829297571286507E-11i	4434.003593050749+7.23764534463952E-11i	4560.187331834306-1.1549403116110684E-10i	4643.734959861702-4.388925409870315E-11i	4673.045836357387-5.233307886695992E-11i
-2.19911	3606.830575086043+0.10681552503984672i	3635.3018992475504-2.9631125767341893E-10i	3705.744808612121+3.4690522822616204E-10i	3816.2615606741224+6.030000357440796E-10i	3957.3706349136055-1.4135797810976317E-10i	4117.053057658445+8.795791297871645E-11i	4281.335333433148+6.023752255777936E-11i	4434.725123197982-1.7723318530380725E-10i	4560.921232586928-9.201420607748654E-11i	4644.47830368068+1.1645303176575544E-10i	4673.792710641845+2.2018878285704615E-10i
-2.19911	3722.583599164496+0.19484899380264845i	3750.401354994153-7.028276869509155E-11i	3818.8374508573315+1.717103200864741E-10i	3926.3780850821236+2.540806843241873E-10i	4063.978442065714-2.1305268373149353E-10i	4220.064837918887-4.345829922495084E-10i	4381.047362055615-4.5322367503945016E-11i	4531.718113982072-1.6886835965607424E-10i	4655.944141175775+2.28013866797924E-10i	4738.334640716519+1.5615476941044217E-10i	4767.26683204187-2.36080324179493E-10i
-2.19911	3723.7054917596356+0.5364344161201294i	3752.835607408782+3.4840390535295236E-10i	3821.240990564382-4.1275973258631674E-11i	3928.736757868916-2.7410767870202184E-10i	4066.285475919261+1.0483354311209681E-10i	4222.320726919699+3.3190234186965694E-10i	4383.258363755281+1.152297636696535E-10i	4533.894022573644-7.023834465171907E-11i	4658.095963026809+3.307395315185632E-10i	4740.472827608032-6.056607992127465E-10i	4769.400662974103+8.43176585332684E-11i
-2.19911	3819.342901812391-0.2674927389589086i	3847.9641252991973-2.2725882814443607E-10i	3914.4850409406636+1.296132310202624E-10i	4019.1025181860246-1.6666862810466915E-11i	4153.093773235243-4.736617235224649E-10i	4305.225045624516+2.1213943714866996E-10i	4462.232078145389+3.3057229700006256E-10i	4609.225694638902-2.9714481058553985E-10i	4730.412460596943-2.497379202554479E-10i	4810.765056770042-2.6498981803882907E-10i	4838.9748220022275+2.58485804942198E-10i
-2.19911	3821.7141331775556-0.1580059455525754i	3849.7564912750263+2.1574821121376827E-10i	3916.256208350281-1.318134971207442E-11i	4020.8424537636456+1.186708559109071E-10i	4154.797243959967+2.4008203572489557E-10i	4306.8915540483085-9.488125394125735E-11i	4463.864915018813-3.1375505341250404E-11i	4610.830628157127+2.2094469210384188E-10i	4731.996601510866+1.3611707047679427E-11i	4812.336286427567+7.25391708213508E-11i	4840.541648167876-2.476791035809595E-10i
-2.19911	4135.470043146951-0.15225061892221997i	4161.95254344925-5.01235260528463E-12i	4223.971433360514+2.7610531297472634E-10i	4321.834532983666-5.585011566534603E-11i	4447.733230580681-2.0225973759501206E-10i	4591.403515586296+6.439014273055306E-11i	4740.46123620395-3.8943485778849175E-10i	4880.722172376556+7.58242679120502E-11i	4996.878940236921-3.0136258114703827E-10i	5074.162985795949-3.460269823435722E-10i	5101.347362033208+3.34683762136704E-12i
-2.19911	4237.584718147461-0.24648789789154824i	4264.739488513915+2.042876815595194E-10i	4325.959718208037+4.807010024399386E-10i	4422.651530003055+1.3650856319100992E-10i	4547.199344626344-2.2624538024614296E-10i	4689.537197173498-1.0251710877036748E-11i	4837.44496274532-6.909243295139732E-11i	4976.84104153932-9.874259664330789E-11i	5092.44499482343+4.7235824220710945E-11i	5169.446320519717+7.611844046310072E-12i	5196.547961727004-1.2123031981980732E-10i
-2.19911	4238.382005920808+0.8503786261962454i	4264.799091106764+9.83621670346186E-10i	4326.018562300341+5.902727817460284E-10i	4422.7094007970745+1.95395021020315E-11i	4547.2564377881445-3.2313263707154274E-10i	4689.5942113549345+5.972115062179797E-10i	4837.503053445081+8.728622946288481E-11i	4976.901511107034-1.837255674646356E-11i	5092.508670169552-7.368637379329155E-11i	5169.512859788164-1.6448355328451147E-10i	5196.615662820468+6.337875505556403E-11i
-2.19911	4607.400165953364+0.09292275140522696i	4633.0305354246975-2.1113183009785337E-11i	4689.434620703329-9.068449088822454E-11i	4778.75198754196+5.3093259906082756E-11i	4894.196590668096-1.4412897100606396E-10i	5026.6383923565945+1.0366542071354917E-10i	5164.791873986415-9.386102341516463E-12i	5295.450323419014-7.003922727544844E-11i	5404.119962833024+2.751483600549701E-10i	5476.651060622819+1.7076916032605603E-11i	5502.2066794228285-2.443026711835015E-10i
-2.19911	4607.699026074291-0.19966423483231577i	4633.233827537362+3.111802050343721E-10i	4689.634519867213+3.281644741817255E-10i	4778.94640844876-1.7967381192444257E-10i	4894.383694903253-2.255108650609236E-10i	5026.816695235416-1.2998480547324988E-10i	5164.960431676522-3.059958619656884E-11i	5295.609049536071-4.5782949301928955E-11i	5404.270018446153+3.0856018388508354E-11i	5476.79507901017+3.5926414599345686E-10i	5502.34852519583-2.779840336761379E-11i
-2.19911	4689.489754644075-0.567452102185174i	4712.92698260886+1.7460947123870095E-10i	4770.326355201465-1.1135545377730499E-10i	4861.2938736373535+1.3738390150144251E-11i	4979.005248615968+1.846324790621537E-10i	5114.260527419981+8.557608611441101E-11i	5255.630274858977-2.8059545738722968E-11i	5389.632556975413-1.946673425587026E-11i	5501.339025557359-1.9074893736123112E-12i	5576.042607882017-2.1392937593854506E-10i	5602.39385433772-1.2917198404237828E-10i
-2.19911	4690.458805234637-0.03839560794061561i	4712.96633957463-2.1923437966660086E-11i	4770.35552268435-1.0481431120723812E-10i	4861.31004895864-3.7826230176711887E-10i	4979.029864609087+1.7615600085292799E-10i	5114.3143438382085+1.2288286074316519E-10i	5255.719712006063+3.956143890722853E-10i	5389.758905329624-6.626210410781715E-11i	5501.4979557744155+2.6569336027977075E-10i	5576.223867761216+2.866781595896952E-11i	5602.583014132578+2.776145981341759E-10i
-2.19911	4748.548256972062-0.4401224877376727i	4770.805405247825-4.92086757747332E-10i	4827.504617539739-1.794207536263607E-10i	4917.39692345028-4.07167110229478E-11i	5033.786414759943+1.1325777900285033E-10i	5167.607201880846-7.216254031554348E-11i	5307.5604578578295+1.98047090875885E-10i	5440.293342878514+2.324416749148008E-10i	5550.993737757392-1.2261710697032045E-10i	5625.050186206315+2.205960156837625E-10i	5651.177992416235-3.5400946655675736E-11i
-2.19911	4748.859945126536+0.18095380241256334i	4771.804594258966-1.77424209591751E-10i	4828.49906962131-1.6284835147425826E-10i	4918.3847258573305+3.383805142563958E-10i	5034.767182664301-4.182934122074923E-10i	5168.582106618236-1.8447088867134008E-10i	5308.531836026304-1.744337070710406E-10i	5441.263921460181-1.3896264050389876E-10i	5551.965624136063+4.2862521887876834E-12i	5626.02399398203+5.2203666061007874E-11i	5652.152685283422-2.80030222908474E-11i
-2.19911	4915.093662272705-0.6661043243442527i	4937.327788474947-1.0503363406512683E-10i	4992.011046850654+2.546722458000112E-10i	5078.780596396519-7.155915079948147E-11i	5191.250579678741+1.9229619164039814E-10i	5320.719617940547+2.7226153918932224E-11i	5456.2753011383975-7.799593818988679E-11i	5584.95844463092+8.524397155123066E-11i	5692.352507040231+8.475289906553688E-11i	5764.223138995667-2.3716492663534404E-10i	5789.5830908132875-2.43561073308583E-10i
-2.19911	4915.095806973338+0.384016059552703i	4937.401148276019-4.4565957543006804E-11i	4992.081775377502-9.916432996240227E-12i	5078.8467800635835+5.397329154650032E-11i	5191.310116156523+4.2525756738364414E-11i	5320.770282994403-1.0163464330504552E-11i	5456.315075957796+4.45287398635975E-11i	5584.986411346914+1.1808915501034427E-10i	5692.370844339617+4.4325297552552574E-11i	5764.238454273202+8.354795719146433E-11i	5789.598965725636+1.8854482952440877E-11i
-2.19911	5044.496175584195+0.6013696777538845i	5068.839979805334-8.685292821607263E-11i	5120.759962170837-4.6367805260355515E-11i	5203.147636862222+2.1519220173665454E-10i	5309.936097819169+1.07255606691472E-11i	5432.844538709969-6.849345643562901E-13i	5561.477925852296-5.350699817404429E-11i	5683.504301548289-3.100551736655686E-12i	5785.251616283664+4.099002341826305E-11i	5853.28535315835+4.798128776178492E-12i	5877.279012556085+8.626982217144309E-11i
-2.19911	5089.026292655666+0.29776439766879953i	5112.295527692987-5.8542504150106E-11i	5167.636817740666+6.770851142977199E-11i	5255.612672608488-1.849960044040967E-11i	5369.960270089524+1.73359981524765E-10i	5502.069488475998+7.309123750428588E-11i	5641.005616189668-6.10392100045371E-11i	5773.567634180811+2.1343825399327833E-10i	5884.7789270838275+1.975873234577812E-10i	5959.543782428651-1.90201051629299E-10i	5985.997139403779+1.6829286599349054E-10i
-2.19911	5089.906908269901+0.1026688728656075i	5113.316816137738-7.267906044433299E-11i	5168.593193816785+6.804145070976299E-11i	5256.484346392235+9.028709486633568E-11i	5370.748038455273-6.099474723577065E-11i	5502.787845341424-1.942191434685277E-10i	5641.675290029366+9.617322277574305E-11i	5774.210029209856-4.988256738021495E-11i	5885.411786786534-1.3286035692214934E-10i	5960.177254786379+1.6836055730193275E-12i	5986.632273748332-2.585278514129092E-10i
-2.19911	5142.008161285587-0.042169517876145514i	5165.361227334379-9.994647847710652E-11i	5220.112925691907+4.5508203244534354E-11i	5307.17512889978-5.2967272142260785E-11i	5420.376547316093+1.6929163766218253E-10i	5551.2164669555705-7.003660727270681E-13i	5688.87746010412+1.3243771104666277E-10i	5820.276942155696+1.2093474510537822E-10i	5930.552196147874+1.2788649650235113E-10i	6004.707600539021+1.5507176163030056E-11i	6030.949142349511+9.503207746089724E-11i
-2.19911	5145.563024441745-0.06216605940240145i	5168.967361733984+1.963668713101607E-10i	5223.705246743412-1.11855156207208E-10i	5310.74726175987+6.028999732764232E-11i	5423.925705989551-1.8589997098675182E-11i	5554.74378660694-5.920311922275183E-11i	5692.39	5823.776707751276-3.578169972118716E-11i	5934.048598231589-1.3751294567864176E-10i	6008.204963373993+1.4105978117881847E-11i	6034.447557068492+5.773721395779096E-11i
-2.19911	5243.961844412568+0.37358361189614053i	5265.66380782515-1.346639710188915E-10i	5317.827384929048-5.7408554073274506E-11i	5400.772682023046-4.163044785062892E-11i	5508.603933410225+1.1898938227518473E-10i	5633.184315453391-1.5747120397342803E-10i	5764.156893789092+1.8145782679364657E-10i	5889.026854382099+6.747368075454082E-11i	5993.673771127654-1.009099249206721E-11i	6063.948939897135-1.4288316563292362E-10i	6088.79622208645-1.2127903970664575E-10i
-2.19911	5244.826276739483-0.2888230354599257i	5266.55174502204-4.168060876825948E-11i	5318.707379019042+1.435079751412882E-10i	5401.63952786789+1.6318699434482085E-10i	5509.452585035629-1.132661490998264E-10i	5634.010086717782+4.024978110084065E-11i	5764.955973298645-1.7480365433490768E-10i	5889.797371124464-1.606581995151798E-12i	5994.41747107322-5.5842667435994305E-11i	6064.6728655943125+1.6006539350556167E-10i	6089.512770758529+6.545280209044755E-11i
-2.19911	5300.226150010249+0.09371120797685874i	5322.629711456966+1.073117148319116E-10i	5375.582262227882-1.923805425439877E-10i	5459.830608058156-2.0014678971403632E-10i	5569.45037223665+1.0656207555494928E-10i	5696.241320974478+1.0451133856279273E-10i	5829.721817161474+2.4361847337613926E-11i	5957.178333025155-3.3632541798020096E-11i	6064.156292095203-6.193921692287186E-11i	6136.088373077224-7.468189580590552E-11i	6161.540186598424-1.4675564799854154E-10i
-2.19911	5303.635609851124-0.35321545818550454i	5326.397827256949-1.319977485008209E-10i	5379.355789514893+1.6735777404423847E-10i	5463.614862395595-1.8799422816314905E-11i	5573.2526922597735-1.7481057052196973E-10i	5700.070854177659+4.998624866668838E-11i	5833.5882968439955-1.2629855397624045E-11i	5961.089442616429-1.5508654021051445E-11i	6068.113371146554+5.1433490349246584E-11i	6140.08	6165.547372951556+2.906143197430291E-11i
-2.19911	5480.383271792146-0.43984133263505487i	5505.252301370041-2.662015556376309E-11i	5560.179206498616-1.108671322979573E-10i	5647.798974146915+2.0736071090612593E-10i	5762.2440218286565+6.665776424522194E-11i	5895.171028298018+6.077308448863668E-11i	6034.275656312961-7.188301475138994E-11i	6158.030624467741+2.1267263032378678E-11i	6258.237041160275-3.3627462973867768E-12i	6325.314731026267+1.2220027108147826E-10i	6349.021711451992-1.0274357164416845E-11i
-2.19911	5480.797920598466+0.20273848351264373i	5505.410717089448+3.2289240834675806E-11i	5560.338950531734+9.869339652741678E-11i	5647.961277554362-1.0453467288058123E-10i	5762.41110188355+4.049413261659432E-11i	5895.352250821021-1.4315440530037554E-10i	6034.679733912598-8.00396963527901E-11i	6159.05913919896-8.749601092488174E-11i	6259.327225457204-8.006483861936121E-11i	6326.407762743604-1.015671854638842E-10i	6350.113446089568+1.101042492213695E-10i
-2.19911	5533.0628655638075-0.44443073186223114i	5557.478234268687-2.4610753496177833E-11i	5611.825485482391+1.1388172191442365E-10i	5696.800057764567+5.945738545489277E-11i	5799.303520648356-3.5028244768967518E-12i	5917.711130433108+8.329329847865753E-11i	6044.324368101895-9.876902514407206E-11i	6175.498391230747+3.887277482250201E-11i	6290.374619280767-2.9035743077433378E-11i	6368.592096551642-4.3910848954738266E-11i	6396.439315476887-1.9115175421373602E-10i
-2.19911	5533.995463183324+0.1784942100216201i	5558.478352727045+2.105526737158222E-10i	5612.89940659757-9.031860326405644E-12i	5698.468725058326-7.608295928705334E-12i	5800.531045013719-9.131450141086773E-11i	5918.865614585795-9.710114454890578E-11i	6045.179814620723-1.3485084876473875E-11i	6175.751656066648-1.2520742508846876E-10i	6290.58489291206-1.2221752810037722E-10i	6368.799791457522-1.260986401993328E-10i	6396.647323429692+3.115516063785608E-10i
-2.19911	5548.306271744722+0.06825967791562532i	5569.872005164736+1.0276691918160339E-10i	5619.131896129356-4.979073724234436E-11i	5699.319945660786+5.865939178664076E-11i	5812.367210861938+1.7423142475023958E-10i	5944.407256601402-2.0663642034417753E-11i	6084.521425493748-4.339452721821831E-12i	6219.505245758445-4.6822096374645804E-11i	6333.7859315654505-7.891875119498294E-11i	6411.098479494695+1.8743472454720588E-11i	6438.512472356172+3.144155403949113E-10i
-2.19911	5548.648417490357+0.12533799572788065i	5570.954623108127+2.9920526583926936E-11i	5620.1520433411015-2.5614622345925074E-12i	5699.766671726613-7.613588795299435E-11i	5813.279478770994-1.8108582927246226E-11i	5945.410885856034+1.0432820088669106E-10i	6085.605469127513-1.215568682143092E-10i	6220.677248151416+1.9655868826502262E-11i	6335.050390680906+3.52089115121534E-11i	6412.440855356171+6.751800645002652E-11i	6439.886527515311-2.6232444709642793E-10i
-2.19911	5617.998188445423+0.0948601540866217i	5641.096393572459+6.505769861941228E-11i	5691.967872737746-1.0139915673631125E-10i	5773.056760607605-1.716010814806982E-11i	5878.85128913221-5.260897171356298E-11i	6001.642078772899-1.1169231528295783E-11i	6131.4529906129565+8.178236896103093E-11i	6256.020680590172+5.1553370571786976E-11i	6361.194237016302-5.988178435804792E-11i	6432.405872148016+6.2999335485099955E-12i	6457.752380944889-1.192355663346119E-10i
-2.19911	5619.25989858546+0.3261926243619283i	5641.7898384102755-2.552365453934114E-11i	5692.673720099189-2.948225785724869E-11i	5773.784983009093+7.789019696953633E-11i	5879.613908304264-1.598685346696281E-10i	6002.452888506727+2.6005459875787255E-12i	6132.325853238989-1.2170018047049331E-11i	6256.965475431177+4.936071657033884E-11i	6362.210238522643+4.720130383696646E-11i	6433.476008591552+7.030540637305135E-11i	6458.843297947867+2.0732470261520004E-11i
-2.19911	5683.348256357317+0.3631423425282691i	5707.222700101966+1.7806122335412547E-10i	5760.010784200702+5.549950118627566E-11i	5844.287043380051+9.529421209124056E-11i	5954.5073095981115-4.943565484683973E-11i	6082.860720381789-4.658417704287972E-11i	6219.116861253436+2.5025766122003096E-10i	6350.472783673458+5.098962375615359E-11i	6461.8248253034735+5.13727771934903E-11i	6537.35207272494+3.757728904988506E-11i	6564.21601492393+1.9199278825256185E-10i
-2.19911	5688.8858333604285+0.46974209517314097i	5713.143091598603-3.535930463642179E-11i	5765.930803191025-2.2239671281539703E-11i	5850.208548784389-1.7828589103503696E-11i	5960.4347717482015+5.166352060793612E-11i	6088.801193947225+1.6452416338260623E-11i	6225.078912556059-7.516719664069368E-11i	6356.464084286132+3.021661141233506E-11i	6467.8483509930775+5.43827630822532E-11i	6543.401934551228-6.598475894822809E-11i	6570.276224732911-2.068659038805669E-10i
-2.19911	5904.678947280037-0.4081351486533484i	5927.2663783942635+5.196029165239073E-11i	5975.0080515174595-3.5578973715580593E-11i	6050.6618590388425-2.0009698063949066E-11i	6147.852019733332+1.683067143264963E-10i	6259.269725135401+7.984715065673553E-11i	6376.392486445079-1.3749816310605672E-11i	6488.243858836959-6.920920683478355E-11i	6582.130147738436+1.8087947271145027E-10i	6645.247706838985+2.8708938645789673E-12i	6667.5759782111845-3.680869766030921E-11i
-2.19911	5913.132144319439-0.08088283966517651i	5934.5713670403375+4.396858531494174E-11i	5980.914489675512+8.563446883132776E-11i	6055.256947309936+1.0628350058985756E-11i	6153.768719339101-4.1963411540866947E-11i	6268.9345045166665+1.368798166213671E-11i	6385.792961587686+3.9414876282842765E-11i	6497.411732931092+1.040309720781628E-10i	6591.085676945025+4.7191718737302887E-11i	6654.044215868272-1.6123985510084157E-11i	6676.3123327833155-7.357168049091238E-11i
-2.19911	5916.48070466991+0.729652832841906i	5938.970918449097-7.17507896650951E-11i	5986.628463736824-2.4931272615749614E-10i	6061.68517592224+1.6981393873443446E-11i	6157.958729351852+1.946778724776499E-11i	6269.416843968326-1.733412963047391E-11i	6392.093207465834-2.398671338862612E-11i	6509.897792038759+6.548360983724023E-11i	6609.251984831078+3.104458258867007E-11i	6676.311269309872-5.978825771207497E-11i	6700.090075456319+5.186747412660448E-11i
-2.19911	5922.573839105229+0.397176522689687i	5944.06595250604-5.1834040045051904E-11i	5990.475487410957-6.539625162553827E-11i	6065.37952936402+5.38827763508847E-11i	6164.745191142698-7.682686588550344E-11i	6280.72640272722-5.726945186360059E-11i	6403.51943096002+2.4364242994550076E-10i	6521.35628637563-1.5841351703191475E-10i	6620.703018899128-1.2562388582848814E-10i	6687.741971381995+1.1719315041037984E-10i	6711.510681070856-3.433323376675082E-11i
-2.19911	5984.717188097317+0.23875146795451233i	6009.442979364197-3.134661643460294E-11i	6060.4150883629345+5.496336873415455E-12i	6141.928114045529+7.601060931045546E-11i	6248.794402617197+5.995688680502383E-11i	6373.633310393442+6.517446618727974E-11i	6506.659135852239-1.536057131938209E-10i	6635.449297051038-5.3759670650948194E-11i	6745.112339184665-2.1726250513383113E-11i	6819.787256452674+9.675739909652504E-11i	6846.411871409315+9.6296489019502E-12i
-2.19911	6008.803401411291-1.1032745023971098i	6033.484783136445-3.11348274439614E-11i	6084.6197169361-4.947765577511266E-12i	6166.410049536822+8.659523088072919E-11i	6273.673824816897+4.052657214472746E-11i	6399.031224710551-3.970301202512799E-11i	6532.683294990446+1.4106364079203917E-10i	6662.165506404223-9.66116846926168E-11i	6772.497843756192-1.8403569364640812E-11i	6847.678817668887-1.7715845976676017E-10i	6874.495109275837+8.901043394462157E-11i
-2.19911	6268.264560856032+0.37354860781791516i	6289.81324566695+4.722226581020485E-11i	6334.999385236921-2.1935469440497877E-11i	6406.925571374531+9.76654396700083E-11i	6500.72875980401-2.717433622812856E-12i	6609.607313795403-1.1887480516398665E-11i	6724.676925088959+4.5674617419775044E-11i	6834.953719856899-4.4404741945863815E-11i	6927.787913106787+8.194243034089179E-11i	6990.33965438747+6.962164426073987E-11i	7012.49605488496+1.9186414541025268E-11i
-2.19911	6276.853469707433-0.3826099360247465i	6300.434269302768-8.847214621995397E-11i	6347.564683512853-4.6139595517660375E-11i	6419.423094850207+4.036924486729334E-11i	6513.213689398304-6.790933231038413E-11i	6622.107829519764+1.712934323491379E-11i	6737.18713998049+8.560056571229999E-12i	6847.443420652845+8.638842036995471E-12i	6940.223126167652+5.6660303460688764E-11i	7002.712031388071+2.637618970574631E-10i	7024.8401035274255+9.969162025658561E-11i
-2.19911	6280.366459829909+0.10139549514141172i	6302.506253542258+2.871359064797154E-10i	6348.420391915896+1.7784954477639594E-10i	6425.343794746431+1.9632876577144432E-11i	6526.386505485718-1.399931943327994E-10i	6644.549094175239-1.567476362504193E-10i	6770.517100659422+6.708238298140273E-11i	6892.462718460467+1.6793906843689436E-10i	6996.242876707661-3.731837065982747E-10i	7066.861428310634-2.057423143657922E-10i	7092.0268252124715-6.055517559556612E-11i
-2.19911	6295.060927671161-0.05719247727989851i	6319.35350199498-2.6963077062776758E-11i	6367.685018477502-2.1673530278107515E-11i	6445.071622620824-8.451543975313778E-11i	6546.653225641225-4.465705353985178E-11i	6665.440299647887-4.7212111904577235E-11i	6792.105943558892-6.181571311230449E-11i	6914.773667514054+3.710214242772199E-11i	7019.210098933863+9.910018850979466E-11i	7090.298521526538+2.373271149030089E-10i	7115.636031179182-3.744057214334316E-11i
-2.19911	6649.835850475495+0.1635701119273521i	6673.491560519471-1.1950346354182397E-10i	6718.776479969758+1.9289885900043812E-11i	6791.215980322666-1.5738998282185527E-11i	6886.191023445596-3.0050254093806644E-11i	6993.6102357550835+2.1229583587526833E-11i	7104.843592142983+1.5905230844468325E-10i	7211.920153474463-4.8907387295792096E-11i	7302.487385679255+2.2266420494906028E-10i	7363.765228610021+1.391403789649806E-10i	7385.524726401527+8.505685278233947E-11i
-2.19911	6653.862759886155+0.26392768078526374i	6676.639196439858-1.3944279533839985E-10i	6721.905854823342+5.166415644373263E-11i	6794.284699157668+5.371527433099861E-11i	6888.388736771114-1.2907990601582786E-11i	6997.072358220963+1.2792485086336013E-10i	7115.023453052669-2.4935416458696565E-11i	7228.86764995873-9.497574026011343E-11i	7325.3889207394095-9.84849170965918E-11i	7390.817945141832+2.0641121484993293E-11i	7414.0756533441845+4.1161683204785594E-11i
-2.19911	6667.835722554599-0.5801628068229654i	6687.477188844193+1.8777997153142832E-10i	6730.447032560365-8.201451840212643E-12i	6799.149693371907+6.02260571437987E-11i	6889.886583160121-9.539192731446208E-11i	7000.253138019355+3.663155078223943E-11i	7118.085419886441-5.2732155017420726E-11i	7231.805506092493-1.2005753237093637E-11i	7328.192886625124+3.367637896560506E-11i	7393.510904315071-4.39204441229412E-11i	7416.724578588509+1.1924161254317737E-10i
-2.19911	6979.956265066763-0.04131142820771823i	7000.44006850461-1.122199952479991E-11i	7042.415117944101-1.024695183245938E-10i	7109.548840503634-2.7297157903574958E-11i	7197.5385545638+2.1017136594316314E-10i	7300.207211613394+7.117572887388224E-11i	7409.338556904295+1.0342249973716464E-12i	7514.5745949325365-3.730434649375591E-12i	7603.721227372003+1.7078964996114156E-12i	7664.114191007973-5.797634533963176E-11i	7685.575503399491+8.553561583100652E-11i
-2.19911	6980.953156683697-0.06583153381432874i	7002.469135810805+8.876914812763284E-11i	7044.397058200706-1.194093983201102E-10i	7111.445478226806-1.0975502170614816E-10i	7199.30241312463-2.1462334503782512E-11i	7301.780740854091-5.914002832451816E-11i	7410.659443186404-1.3772512391120108E-10i	7515.592501705506-5.448193970815245E-12i	7604.428521431246+2.3636959089143947E-11i	7664.579222490481-7.335258514683305E-11i	7685.947819327442-2.801507189236625E-10i
-2.19911	7305.276618714948+0.5260375191917488i	7326.523784151191-1.5144892736108195E-10i	7367.1	7431.970955193271+7.278097061303853E-11i	7516.902526750688+1.844012800002206E-11i	7615.845262401871-2.16282893324811E-12i	7720.776172526443-1.2170278247640898E-10i	7821.664897810282+1.5145861949921242E-10i	7906.851485386105+1.836977094950776E-10i	7964.3961466076435-1.2370343638080243E-11i	7984.810953606214-1.4272821857366162E-10i
-2.19911	7311.06737763763-0.060232892780420766i	7332.945925088358+8.089159136345372E-11i	7374.824275078949-1.1713333010673723E-12i	7441.876250081029-1.3551873951776096E-12i	7529.893677281013+2.775874745660826E-11i	7632.7824895281265-4.4628396780873294E-11i	7742.371350529036-4.205969340989839E-11i	7848.268045631557-2.222414891063536E-12i	7938.140798778963-9.32790122581703E-11i	7999.113018650943+1.8206817194786767E-10i	8020.798138806516+1.8138767076431185E-11i
-2.19911	7311.272760561069+0.41147824631675456i	7332.993660776042+6.286203676892721E-12i	7374.864460152681+1.2355769482178221E-11i	7441.906062673945+4.3179275029942214E-11i	7529.915202788724+3.2932819934250026E-11i	7632.814370477586+8.045953797414787E-11i	7742.435442257267-1.872005252336633E-11i	7848.380631558126+7.554743999276653E-11i	7938.312620424102-9.30036044228731E-11i	7999.338178183436-1.819824486930596E-11i	8021.04546597027+9.382264018858796E-11i
-2.19911	7660.464477919175-0.002494615492701908i	7682.576400243884-7.151097735676133E-11i	7722.501663443891-7.039343777787539E-11i	7786.221294129953+3.5755797256594255E-11i	7869.403970668302-1.846358424319572E-10i	7965.839294378586-6.155758723948651E-11i	8067.361384085792-8.89317445024158E-11i	8163.968872351111+3.0532407452601815E-11i	8244.503699825202+4.6306893218435306E-11i	8201.180089761434+1.1127616042119464E-12i	8167.375420946979-6.359409653448594E-11i
-2.19911	7661.2739496753375-0.5630962307707679i	7682.661253647668-3.048623878486783E-11i	7722.573431093214-1.6790837726641637E-10i	7786.280842763702+8.186801801071043E-11i	7869.486327874298-2.0965462348742517E-11i	7965.996288798737+4.8662522786157286E-11i	8067.634485708235-8.043636167649052E-11i	8164.3891082875325+4.878402718150035E-11i	8245.0832948585+4.910247159689592E-12i	8231.389143091523+5.008741240254527E-12i	8197.724168883704+2.161606970785263E-11i
-2.19911	8056.734699941252-0.028953932812607705i	8079.685799022992-6.296016642139796E-12i	8116.729257860131-1.8885442974618246E-10i	8174.8462841662795-1.7890611380525457E-10i	8248.39252771421+7.851711856088205E-11i	8329.18431903373-3.4568514061446354E-11i	8384.247586649139-6.762726922077865E-11i	8390.279741469902-9.508350642536224E-11i	8297.869822070606+4.185034003682074E-12i	8231.397211660797+4.792636345547153E-11i	8197.73097089863+6.252323431777167E-11i
-2.19911	8350.438548292423+1.001477800842149i	8354.72327571887-4.6217285420228236E-11i	8358.01956235465-2.221951168490952E-12i	8363.170522110055-2.3744993703003345E-11i	8369.69115069941-3.4487009963899183E-11i	8376.957618634775-4.480459690760067E-11i	8384.483061622164+3.955972747058447E-11i	8390.714026990398-1.6623427779636263E-12i	8327.609490627985-2.20379632389776E-11i	8261.481547983947+5.3132555502466737E-11i	8227.98514631282-2.2659436110829267E-10i
-2.19911	8351.574529366468-0.9517282862644929i	8355.123166384965+8.753367807438988E-11i	8358.416721030457+9.99338972103285E-11i	8363.56135628518-2.6979611325367815E-11i	8370.06815130287-2.6946289912058556E-12i	8377.303657332284-9.69777987324275E-11i	8394.48693374939-3.263801200741622E-11i	8401.033386121138-1.1777681461860868E-11i	8327.620594393442+6.266295196122829E-11i	8298.29049202984-3.9159678376258306E-11i	8286.152234984207+3.932199566405968E-11i
-2.19911	8359.999339640606-0.43360769999287696i	8365.223136245133+1.2485889976887277E-10i	8368.524556641047+2.989743301616563E-11i	8373.683995501142+3.049336831395118E-11i	8380.21605206223+1.5118557547003203E-11i	8387.495058995482-7.106300252824323E-11i	8394.789009895598-7.565214938398839E-11i	8401.11371945563-7.054090913471037E-11i	8357.287674654552+5.087853159227418E-12i	8298.92351200459-1.966656201854964E-10i	8286.1657614657-1.28038354782508E-10i
-2.19911	8361.915869466351+1.4576771462302665i	8365.252558357412+8.366059251259458E-12i	8368.555301972385-1.6344132417562582E-11i	8373.717906724998+3.919438355064609E-11i	8380.258250434397+1.807548304006441E-11i	8387.570562782505-2.1704717038855887E-12i	8405.207800170607-1.8432738578527948E-11i	8419.52255910976+8.81375293963884E-12i	8392.350560872455+4.293394555715515E-11i	8319.147770314203+3.640607788630814E-11i	8316.137999818893-8.969796530949322E-12i
-2.19911	8378.437578191473-0.24133225823343854i	8383.322510845415-8.786546631363636E-11i	8386.610363458109-7.557567747495542E-11i	8391.750789902262+4.242790860836237E-11i	8398.264675318267-1.3278400077498474E-11i	8405.53895643149+8.854066390840411E-11i	8412.878298733907+8.134684526936373E-11i	8423.574502523297+8.390275391402693E-11i	8392.891268907097+5.0139388031418216E-11i	8319.165973491386-5.290207339803586E-11i	8316.144428623102+7.137884394049143E-11i
-2.19911	8382.895285716315-0.7009718037228205i	8387.872275360558-3.294527677640005E-11i	8391.20078843137+1.0882955804384239E-11i	8396.419166161275-6.922850300788357E-11i	8403.077727275337+7.087876638516143E-11i	8410.692089652772+1.5203646318980284E-11i	8421.046920588693-1.2151578953544715E-10i	8446.948856273073+5.884849009292291E-11i	8404.423587545254-2.955874942985596E-11i	8348.807395651162+1.0027026389023137E-10i	8317.187386388085+1.7285567290251153E-10i
-2.19911	8496.023384189588-0.32293627314066325i	8501.806025909611+1.6174224144651468E-11i	8505.184093955962+3.453465017992481E-11i	8510.466324755136+3.040143076326528E-11i	8517.161759048144+5.09966495498113E-11i	8524.643337150446+2.1017968010826594E-11i	8532.203095849738-1.531880990175141E-11i	8473.750243571601-6.511050852418096E-11i	8404.850835903753+5.479843805648239E-11i	8348.890158897346+9.708176826416522E-12i	8317.931496967685-1.6897260094892652E-10i
-2.19911	8502.381689885753-0.5519577184204117i	8508.322252263668-8.60567086563367E-12i	8511.775562138331-4.587522001641584E-11i	8517.192013857673-1.9947475576878282E-11i	8524.096537714218+2.2365928202312452E-11i	8531.887858267133-1.3665262725026846E-11i	8539.87656551661-5.533461667861117E-12i	8473.76453470131-5.7366577271221045E-11i	8419.83944639704+1.6302536084846583E-11i	8402.329580760412-3.656230843055532E-11i	8403.548314699221-7.847177978113236E-12i
-2.19911	8507.147233046731-1.0117276112649627i	8511.629390226672-2.9465636617784917E-12i	8515.550325984692+1.692669908452274E-11i	8521.786327557422+2.5773104177852275E-11i	8529.900590453517-6.517609169754581E-11i	8539.25166836802-2.519665038757859E-11i	8548.394962772974+8.00782606761208E-11i	8474.42427057347-7.37573444878176E-11i	8420.74082681966-1.3582155000944797E-11i	8403.340053074853+6.243183221918704E-11i	8403.589817663744+1.6857414262644405E-11i
-2.19911	8507.525854354839+0.7016486953724672i	8512.71346934027+3.5075619253425574E-11i	8516.674712286715+1.669640454001661E-11i	8522.988625440441+3.4259690392226734E-11i	8531.239238561613+1.1238723748481153E-10i	8540.81760359401+5.645141387320924E-12i	8550.098409874954-4.612587171773373E-11i	8500.480887385238+7.577525024401499E-12i	8427.468278954104-8.993766955595593E-11i	8413.17557592997-5.3252949654522854E-11i	8404.569314863636+4.0879755469874356E-11i
-2.19911	8516.075315710312-0.04012898432960614i	8521.57520207505-2.2710420638196188E-11i	8525.58809826906-5.508768948488307E-12i	8531.998600186227+1.104873002153274E-11i	8540.414836103375+2.0318961938644646E-11i	8550.305818446353+9.273528724824981E-12i	8560.828514469176-4.899577117940614E-11i	8539.080110978692+1.5265430091175965E-11i	8431.139571517075-4.093603163984253E-11i	8413.314362582552-2.3460095700857614E-11i	8414.480313076268+9.47537214550038E-11i
-2.19911	8521.458421097073-0.16152661435065455i	8526.72244604916+4.064611502585677E-11i	8530.842011591436+1.190525181935885E-11i	8536.97013506511-4.7875476549323445E-11i	8544.373551733655-3.1578007780479335E-11i	8552.880940400035+2.7722719757578923E-11i	8561.545533708513+1.3060840974868444E-10i	8546.676967922745-1.9525948723730455E-11i	8447.764045300944+1.1215730175328634E-10i	8428.364280272235+7.041068409062586E-11i	8414.503985589752-1.104271861034378E-10i
-2.19911	8521.968767970251+0.27812034489418985i	8527.61212191744-9.406502237166181E-12i	8531.244315392694-1.1764120274059936E-11i	8537.461172288446+1.184317043063214E-11i	8546.189478447555-2.985398443067694E-11i	8556.464260966293-1.0027185769788188E-11i	8565.601166140683+9.670576820650137E-11i	8558.80469751975+1.2091275592869302E-9i	8448.108382386352-1.94649755290115E-11i	8429.143479311599+1.1182722337808025E-10i	8430.426378326738+2.0230957101264178E-11i
-2.19911	8525.431877314048+0.1434369993696817i	8532.210001298155-1.4524517608461278E-11i	8535.938187652828-1.5533715717127856E-12i	8541.840984351215+2.106423632476335E-11i	8549.479647986023+9.108706393898747E-11i	8558.3	8568.104755952294-5.128439996856221E-11i	8561.101454498106-1.3172267825914736E-8i	8519.46370007086+3.618317327970715E-11i	8445.136620339492+9.171436974056327E-11i	8438.459770765316+1.8387574302816524E-11i
-2.19911	8557.434082541726+0.16739179186105738i	8563.494817925497+3.55097688815985E-11i	8567.439033450206-1.0216835949457565E-10i	8573.704589970152+2.8735357903494293E-11i	8581.813251142805-1.74622924184669E-11i	8590.941955812661+6.868717707474932E-11i	8599.67695750514-3.799719227630483E-11i	8562.584546845179-9.929051803651397E-8i	8533.853349178364+1.013580358168647E-10i	8489.945963210024-5.906974655067301E-11i	8456.023820096105+5.3140310382307726E-11i
-2.19911	8559.87304726676+0.17388421233968582i	8565.861547220784+3.40851913025803E-12i	8569.8597643764+6.011741503607515E-11i	8576.211037411644-3.534114700122328E-11i	8584.329363254585+1.1032949144957564E-11i	8592.90080752989-2.4855536351737243E-11i	8600.75	8568.810402625004+1.2091339163439805E-5i	8544.583445071517+7.495014232744775E-10i	8490.081875738562-1.2118102527777219E-11i	8456.043019747254-5.247564757632308E-11i
-2.19911	8563.342540724845-0.8952280665646755i	8570.748169302811-3.899861783250524E-11i	8574.205377337112-2.0439418685340585E-11i	8579.677812771693+3.0032883340693653E-11i	8586.894609790537-3.915504355001494E-11i	8595.380306822979-2.6613034228924715E-11i	8605.09644798541-1.1771398822825173E-11i	8568.841811819619+9.412203416754988E-5i	8556.268741242395-1.3789710831432023E-8i	8519.142717278788+3.061954197325037E-9i	8485.650370282528+5.4041222517016837E-11i
-2.19911	8564.989117043795-0.3694765603630241i	8570.951942073289-3.6670693343123546E-11i	8574.415053617728-6.989689355367188E-11i	8579.881194959942+2.968294088066315E-11i	8586.995894777674+2.946235529530075E-11i	8596.217317861921-3.597758644057705E-11i	8607.155692230384+2.5076889554445286E-11i	8576.371517071762+7.108896549276857E-7i	8568.566061818825-8.699855301919607E-7i	8519.258484739148-3.8923057601177185E-9i	8485.672984166113+1.5431282709392035E-10i
-2.19911	8666.084908657138-0.07406895963296896i	8672.510595160504+5.448190496780213E-11i	8676.577417658289-3.6485323774651687E-11i	8683.052476675022-1.0007409153856473E-10i	8691.511491344314+1.5361899775176514E-11i	8701.400993150006-3.3412872738068065E-11i	8628.086357587448+2.2409099661120392E-11i	8578.140892314916+6.932522946958659E-7i	8576.115225914715-4.1824616072843244E-5i	8542.395669770745+4.126512662841884E-8i	8548.564505591292+2.4176920940196225E-7i
-1.88496	1.3592135788824622E-5-4.975066054861067E-4i	408.14709849714836-1.604829363434283E-10i	810.8623965171146-1.2410483240466838E-10i	1202.2990982532317+7.911564959756233E-10i	1575.7537898728967+1.4329614976942184E-9i	1923.1941801199796+1.3570756568683649E-9i	2234.8160554506426+3.8670832701195966E-10i	2498.826787841846+6.8165157501015E-10i	2701.868827185394-6.883211433394397E-10i	2830.637566290579-9.536598670541867E-11i	2874.8675456565093+3.4975264167505763E-10i
-1.88496	727.9611190844836-0.0323086240702034i	835.8066466449991-5.869864631135949E-10i	1090.8813704143743+4.829753852678135E-10i	1406.7504243262802+2.1397973699119473E-10i	1737.1496391706053+3.453851741710467E-10i	2057.9067392500565+1.3578618251464498E-10i	2352.150500428955-1.2400568069036254E-10i	2604.6866116440447-1.077748486737745E-11i	2800.4056698777636+5.478042703806694E-11i	2925.0801052364855+1.5523541354794748E-10i	2967.991011432384-2.8615515365728496E-10i
-1.88496	728.0093977957907+0.0063551515659570216i	836.0050840739376+5.386375158757114E-10i	1091.0338425756258+7.506392857348946E-10i	1406.8698456963798-1.3034264008171535E-9i	1737.2487052286058+3.456745765626953E-11i	2057.9941964739323-8.279699101372515E-10i	2352.2323302733303+3.607489058568878E-10i	2604.7668347302993+2.5110025487440432E-11i	2800.486591469276+6.821175477704746E-11i	2925.1623736816537-2.0086780685637242E-10i	2968.073912411096+9.143475828645534E-11i
-1.88496	1029.6167491262338+0.0019162078372291216i	1109.531018050646-4.061050679222709E-10i	1312.6456375242294-2.025410607766601E-10i	1585.198960634115+1.0234587566425074E-9i	1884.9029075431583+5.201268254263358E-10i	2184.4378585162767+2.0056532788692222E-10i	2464.0048043527154+4.3613707056820916E-10i	2706.505876388269+6.471019778190101E-11i	2895.687581428367+6.724230326993021E-11i	3016.664569155721+2.6592237385408564E-10i	3058.3780804898856-5.1860960630092735E-11i
-1.88496	1443.113568433345+0.09699480254929958i	1502.5224831981213-1.912079702286861E-10i	1658.418984860373+3.393660957587863E-11i	1881.8741637296441+2.4839888541038507E-10i	2140.8241012282697-3.844466414807165E-10i	2409.1452867474572+4.0159602916023904E-10i	2665.6285346131463+3.627265921094479E-10i	2891.602549827204-3.692856362438602E-10i	3069.65756297311+1.8357450766266575E-10i	3184.1972563135814-9.553397650394536E-11i	3223.8009177339604+2.168097736284412E-10i
-1.88496	1443.1602907033662-0.02149976434644564i	1502.9889932948008-3.8424181475744224E-10i	1658.8415541020718+5.656174127179007E-11i	1882.2462840341714-3.3676988547215575E-10i	2141.1506315468323-4.262222053507763E-10i	2409.4344721046887-2.203400582297769E-10i	2665.8885026363523+9.237633313239017E-11i	2891.84051062861+4.2835724106396206E-10i	3069.880019106131+3.515209800295068E-10i	3184.4104172585207+1.4570882069330047E-10i	3224.010971475799-6.546377865054706E-11i
-1.88496	1616.4500805715059-0.010629058254498815i	1670.4661829798456+2.029909720553675E-10i	1812.1012459422157-8.967599679359838E-11i	2018.8129136786333+2.1945583088877211E-10i	2262.3902888859575+1.6460573698396529E-10i	2518.0763523373525+2.9733313769061913E-10i	2764.7814395644814+4.760967113873084E-10i	2983.5645770970527+4.8904316331591405E-11i	3156.7123502330483+3.08089849203952E-10i	3268.3986487277525-2.8204459311932494E-10i	3307.06618089177+1.2093343809986817E-10i
-1.88496	1616.5902057138828+0.04035658425680331i	1670.863812409576-1.5986119738985476E-10i	1812.4653400848285-1.8830477136870305E-10i	2019.1362259215023-4.6679164229455484E-11i	2262.6748147475696-2.8083994564750256E-10i	2518.3281406736974-5.391345069425923E-10i	2765.0076916377857-5.78518141867691E-10i	2983.772521419422-2.977358407458888E-11i	3156.9086907222586-6.769385377042956E-11i	3268.588987719086+9.678308203233827E-11i	3307.2547424725367+1.0009550109269766E-9i
-1.88496	2041.2220392551587+0.011899479652078897i	2085.8972960767765+1.1644622023885795E-11i	2201.189318982592-4.02138305604152E-13i	2374.6101005069595+1.2687754830361066E-11i	2585.3004882486753+1.369764358605406E-12i	2812.2442291576263-3.1372082006086033E-12i	3035.609399189704+6.55333178463725E-11i	3236.5814437659124+2.258980975521379E-11i	3397.2294002471967+1.1464138496535667E-11i	3501.503272542369+9.0223364143427E-12i	3537.7135009215963+8.27658169196735E-12i
-1.88496	2148.51520257205-0.06563470208939637i	2193.1059269181123-4.1804445527791845E-10i	2304.468578640966+1.2462875523358615E-11i	2472.8737236660536+2.6332670864557884E-12i	2678.6939566850915+4.889850653727934E-10i	2901.6517522761974+9.050489107440762E-11i	3122.1939475900763+2.2692249193341945E-10i	3321.4720565349267+5.7835770453414734E-11i	3481.3193461471537+9.445540023190183E-11i	3585.3374507362705-4.812566488447692E-10i	3621.508428192365+3.084145851787612E-11i
-1.88496	2148.8746399887145-0.0863319523932369i	2194.352927416577+3.3027297090324533E-10i	2305.6537549423183+1.314540706585805E-10i	2473.975673501208+4.006935072896792E-10i	2679.707858028453-3.41344912045823E-10i	2902.5836218529817-2.595332399750664E-10i	3123.055322668703+1.8212207244923592E-10i	3322.276903751704+8.266917307970624E-11i	3482.0828161985537+6.572378953902396E-11i	3586.07558385326+4.740662200823053E-10i	3622.2380112028095+3.7699208457361E-10i
-1.88496	2269.973341361325+0.16135047178055997i	2312.491352960823-9.051790094120967E-11i	2418.4592176902684+1.5141812162916453E-10i	2579.586058207286-5.077768082522938E-10i	2777.7123894706315-1.5255646723923924E-10i	2993.547421177276+1.638175616004823E-10i	3208.050638679092+2.349472287377043E-10i	3402.5855314301107-2.1090637766513287E-10i	3559.0485412175235-5.1859645353236486E-11i	3661.0447559027134-7.459455901355488E-11i	3696.543944521356+3.1126850242670937E-11i
-1.88496	2270.144268464837-0.03952908435774981i	2313.7838534295192-5.3955453004450864E-11i	2419.693524694423+8.54190481907724E-12i	2580.7407513469016+1.1527649329663424E-10i	2778.7813416581926+2.761295946154274E-12i	2994.535190635719+1.530151304098043E-11i	3208.967739285133+1.3908470177066967E-10i	3403.445437532408+8.78848159726927E-11i	3559.8663267242864-2.3120626402356902E-11i	3661.8366537612446-1.074089630846447E-12i	3697.3270904896644-1.0665398576277583E-10i
-1.88496	2591.4112279131996+0.17752897120423247i	2630.249584482157+1.0658421859723227E-10i	2724.0312977313915+1.2899611478904866E-10i	2868.2689421673485+1.865850846958316E-10i	3047.9700685048742+1.9224293698340997E-10i	3246.202179700394+1.3195274407369145E-10i	3445.3373946238157+1.1394369485581618E-10i	3627.478009786246-7.616396873676864E-11i	3774.890830231836-1.2794778066815686E-10i	3871.381029529629+1.0405529804943207E-10i	3905.0317934060668-2.762757549043545E-10i
-1.88496	2593.463645915396+0.052091924843710447i	2632.6533328841274-2.038466518756429E-10i	2726.3569460038602-8.994762679978458E-11i	2870.484505442551-1.4885093214293164E-10i	3050.0629375042636+2.715945681662393E-10i	3248.1747911571233+2.6866822862648932E-11i	3447.2015265069767+3.905893122271967E-10i	3629.2506974108087+3.2005849936806383E-11i	3776.592878997774+1.7439393955135562E-10i	3873.0375353050417-1.7366692686920175E-10i	3906.672411560436-2.6625873565856317E-10i
-1.88496	2906.9258773202323-0.3693458038658909i	2940.7351556045314+8.606408763632215E-11i	3025.8307651180326+3.052983493858266E-11i	3157.7658127523964-2.634233498117156E-10i	3323.7388748051567-1.5181743317656143E-10i	3508.627880400589+3.4551156293281425E-10i	3696.0194928177634+8.211335180798605E-11i	3868.709038223745+5.84665011828332E-11i	4009.293339289501-3.189269957885973E-10i	4101.686848259243+3.769321776957611E-10i	4133.9759743306395+4.258449704265807E-12i
-1.88496	2907.0067928610542+0.18925457437727713i	2941.4792159856424+1.2573811898155442E-10i	3026.553595914741+5.90514480109662E-11i	3158.4578955978354+1.8815901594366936E-10i	3324.3955579368358-1.7016374395207393E-10i	3509.2487836614655-4.851774666767356E-10i	3696.607404361453+4.48756414172542E-10i	3869.268954426057-2.306577059555754E-10i	4009.831874389342+1.2864023990049918E-10i	4102.211909956309+1.7769320062976592E-10i	4134.496422316065-6.783369743822481E-11i
-1.88496	2997.0548512871187+0.09025048687647229i	3030.8598414909166-1.2122993780788887E-11i	3113.547129816759+1.8987976215955924E-10i	3242.0030994189397+3.057901927480645E-10i	3403.9937216580065-1.0642290894951706E-10i	3584.900240932797-1.7130586453122435E-10i	3768.6823162950454-3.2021992918157487E-11i	3938.3826362443237+4.0118618542386105E-11i	4076.7505429228077+1.2401846908505024E-10i	4167.787036330676+2.1930236923636745E-10i	4199.619948962194+3.0013725957495635E-10i
-1.88496	2998.4478061238683-0.2576413663439899i	3032.348318940444+1.2055495723109994E-10i	3114.997037631187-1.3435470783051727E-10i	3243.3965507312046+3.013830270489924E-11i	3405.320985158356+4.837943569427132E-11i	3586.1585619254242+1.924373557615123E-12i	3769.8739102283166+2.0390365482928368E-10i	3939.5134146248774-1.264642457635128E-10i	4077.830532321805+1.5119410147646297E-10i	4168.832121583068-1.24463628047179E-10i	4200.652415150682-2.1337377349502152E-10i
-1.88496	3053.1038272131527+0.13251020421436613i	3089.6353574760183+1.5993936086875025E-10i	3171.1355836534117-1.382049096061809E-11i	3297.9159460382925-3.032969723201378E-10i	3458.066956300041+8.560688363338064E-11i	3637.256996379073+2.3251128147887532E-10i	3819.6452842549475-1.255414097357794E-10i	3988.369898577158+1.1568826494856334E-10i	4126.170452708868+1.7187403121702343E-10i	4216.951623534394-1.164814184206514E-10i	4248.71846839668-1.1911960197552387E-10i
-1.88496	3249.281975723715-0.1602777857491716i	3281.3319686492637-1.630342631446288E-10i	3357.8966550727387-7.970033639701666E-11i	3477.3955720884155+9.704663913010217E-11i	3628.959532323553-1.9770651217687832E-10i	3799.232111343093+3.136659223530616E-10i	3973.1635443126493-8.232946995792072E-11i	4134.512655874817-2.2417360426543722E-11i	4266.539549357571+1.6645226544295526E-10i	4353.61	4384.095263730951-5.0165872213278525E-11i
-1.88496	3249.774731863331+0.29251275819180617i	3281.749446422095+6.765151237244854E-12i	3358.301326447366+1.947195227571352E-11i	3477.7810138524433+3.8387405917363285E-11i	3629.3217386612264-8.928444283471925E-11i	3799.5695008914245-1.742334957659982E-10i	3973.4767447055347+4.859640018329161E-10i	4134.8043138444355-8.310200695714308E-11i	4266.814182036052-1.721420854409079E-11i	4353.8756931951775-1.724702626011317E-10i	4384.3552170329185+2.3258215668729033E-10i
-1.88496	3520.7876090373334-0.14755551733875275i	3552.58408920655-1.164090770020243E-10i	3624.623687889739+1.1413245709615076E-10i	3737.5193332410727+1.0836114454534627E-10i	3881.4595854439544+2.0081194219489585E-10i	4044.0931506888974-2.445268881465442E-10i	4211.158785826219+4.6279705816048485E-11i	4366.936244479496+8.451194393224916E-11i	4494.954158422908-1.613024098432393E-11i	4579.649600698615+1.0825887961369479E-10i	4609.350802568345+6.665963149272805E-11i
-1.88496	3521.097163946463+0.7028730416817611i	3553.7902988314854-2.95188556661678E-11i	3625.8043532134375-7.835131527101615E-11i	3738.661923235485-1.7894590920923125E-10i	3882.556892014842-1.635341563968366E-10i	4045.1435069143267+1.1302037891661551E-10i	4212.165675238952-3.71753614388155E-11i	4367.907618828643+1.4233884896899476E-10i	4495.901084260652+3.533800171197443E-10i	4580.583573719178+8.288092454882999E-11i	4610.2810114105+6.88439170005233E-11i
-1.88496	3596.9411031359077-0.3870345452978739i	3628.609271171737-1.0563547504130962E-10i	3699.1968068661986+4.3440510482300094E-11i	3809.9309923450082-6.278751658022552E-11i	3951.302444503062+9.708126626127372E-11i	4111.263608302944+7.833001454438391E-11i	4275.815285896996-5.23230364068254E-11i	4429.443107721903+4.084336283370045E-11i	4555.826819768011-7.344111020515947E-11i	4639.504657537183-1.1123587834039006E-10i	4668.860865540153-1.2963951683458756E-10i
-1.88496	3597.4788836113294+0.40065117922296006i	3629.8253608206446+2.0744971174044996E-10i	3700.389587180267-2.5555826627063144E-10i	3811.0888786227333-2.9782092999146724E-10i	3952.4184931488476-2.0611168726391494E-11i	4112.335593486613-2.262930894003814E-11i	4276.845160743707+1.3372850003628098E-11i	4430.436306713629-4.484305903319844E-11i	4556.7916113516-2.3655942349889413E-10i	4640.451484706182-1.109996390885524E-10i	4669.8015488514275-1.5367838594381646E-10i
-1.88496	3631.9053840919923-0.0482147581698624i	3663.074181284313-1.0022697937515632E-10i	3732.83791852734-1.7993528885653014E-10i	3842.3465575070304-1.9950184097189006E-10i	3982.2676659903123+1.197167054225656E-10i	4140.737980573306-1.6601302455991552E-10i	4303.921854112522+1.1032096645101905E-11i	4456.429609495375+7.31575233135549E-11i	4582.01357167529+1.2277435292593614E-10i	4665.227713183168+1.1061194322943709E-10i	4694.43458034025-1.6091223352226486E-10i
-1.88496	3634.4026247618995-0.07570903375530082i	3665.6491760293857+9.445371198223603E-12i	3735.3778734623975-5.734571012610196E-11i	3844.8355420748103+2.1630478423545524E-11i	3984.69836161992+1.6782388412908526E-11i	4143.111455720936+6.506180202375535E-11i	4306.245715385594+9.098023247827874E-11i	4458.715313373164+7.677314635785103E-11i	4584.273627575801+1.4410492365587893E-10i	4667.473572900279+1.698267224955569E-11i	4696.675975847611+1.4565177178055444E-10i
-1.88496	3810.482285642466-0.04561566089037224i	3840.898890878849-7.269099710138033E-11i	3907.566063185113+4.47014848227708E-10i	4012.4058408729584+2.9088825014835037E-10i	4146.669380314153-1.8068188005311967E-10i	4299.095063665467-1.559350160647596E-10i	4456.392096906087-1.2371597934970658E-10i	4603.646801703503+8.091551188627459E-11i	4725.042788399589-2.388649795023634E-10i	4805.531738919765+7.243409527558391E-11i	4833.789007580462-2.1048067416751454E-10i
-1.88496	3811.5127849880205-0.2659828841750317i	3843.0715374042716-5.758289825673622E-11i	3909.7122148112066-2.6484104454563345E-10i	4014.5133105712343-6.832326246607811E-11i	4148.732450686664+1.0723083214079414E-10i	4301.114463735466+1.6305969566366013E-10i	4458.373693017473+1.0385193400759829E-10i	4605.599511230149-2.5813531303796927E-10i	4726.976293610182+3.6760010087638063E-10i	4807.4547425328865+8.167566631161714E-11i	4835.708734687641+1.1045554723844467E-10i
-1.88496	4134.0670355541+0.16977952360739157i	4162.337140151247-2.903992800277832E-10i	4224.4001745334035-8.446358553130166E-12i	4322.333240051909+5.373643039129952E-11i	4448.322761821264-1.949494050984438E-10i	4592.098278385916-1.0457471142870215E-10i	4741.267577026607-2.6457694474497083E-10i	4881.636340762754-8.902725635270421E-11i	4997.884902058819-1.826745735779769E-10i	5075.231441947762-7.834523698831838E-11i	5102.4380899639755+1.5407124303608838E-10i
-1.88496	4152.089223892199-0.8651229208780687i	4182.45211840317+3.334385621520999E-12i	4244.626791330919+3.933288664401173E-11i	4342.754212843511-7.490806891932538E-11i	4469.027254073974+1.077201763203932E-10i	4613.174217939251+1.6649177127993387E-10i	4762.786333868084-1.2056292347800362E-10i	4903.629903656984+4.795366204658703E-11i	5020.318751570089+4.068417767965549E-11i	5097.984249533371-2.455986294962439E-11i	5125.308398845355-2.6473648029132597E-10i
-1.88496	4152.551410291659-0.022841496604415656i	4183.63867583332-5.508474497820059E-11i	4245.802616928072+1.9684867647632257E-11i	4343.914255116254+1.1309773280070567E-10i	4470.1690090203565+1.150282683731864E-10i	4614.297810850484-1.679173847650178E-11i	4763.894095944834-1.1067524799636678E-11i	4904.725591802989+3.2550339330903854E-11i	5021.406572935123-1.3500522259800242E-10i	5099.067952768813-3.666126265027099E-11i	5126.390873693904+3.0137938659878466E-10i
-1.88496	4532.018317568889+0.19565361461924485i	4557.782602090956-6.425624362440857E-11i	4616.736126736851+7.417484579238168E-11i	4710.06600200424-4.412948702379899E-11i	4830.667281877533-6.909101327192228E-11i	4969.011288129742+1.4836363107500313E-10i	5113.342474157342+4.5753173465492975E-11i	5249.900099454182-2.4152752777839093E-10i	5363.5444667531265-4.957693659721179E-10i	5439.441408395874+1.3697859165278594E-10i	5466.192934902628-1.0977956746940088E-10i
-1.88496	4532.223722378669-0.35195634471320153i	4558.897573373433+7.406428464286206E-11i	4617.84077078112+1.3173229214475462E-10i	4711.155693544405+1.635792749296102E-10i	4831.740478896064-3.4144323463570887E-12i	4970.070282363638+2.204965974420644E-11i	5114.393706321716+8.128852348627254E-11i	5250.953421982294+3.196009675419874E-11i	5364.609900886582+3.1456632068398725E-10i	5440.522532604238-3.131632409542162E-11i	5467.2814865950295-1.8292780942941058E-10i
-1.88496	4589.03401586689+0.13452067547637098i	4615.689053196057+6.695104067064016E-11i	4673.636174158356-7.342564982943857E-11i	4765.277391236864+1.7948280773953057E-10i	4883.4115324623+6.970558400585987E-11i	5018.320457829238-1.0624394341240884E-10i	5158.269614589921-1.0688433277768401E-10i	5290.061257072205-4.892665869819339E-11i	5399.413550465863-8.964639981498624E-11i	5472.318841940503-1.4390236570347105E-10i	5497.9952558009+5.119027990171E-11i
-1.88496	4591.183730366853-0.09338373889171281i	4617.682855143215+4.778498988087203E-11i	4675.702035077497+1.720435628515199E-10i	4767.481564396335+7.083205043091519E-11i	4885.789263568545-1.1370988157936582E-11i	5020.686547619419+1.292881659324225E-10i	5160.328621205623-1.0270562656931832E-10i	5291.815057080137+3.3090492546897143E-10i	5400.987598624366+1.5265410601506158E-10i	5473.810634824497+1.4549059778522886E-10i	5499.46456215826+1.603796412063495E-10i
-1.88496	4602.178011756503-0.020409061887094286i	4630.058468705145-3.6611868242422264E-11i	4686.742897437806-3.9204069761835006E-11i	4776.6134731844295-5.960825906224711E-11i	4893.130756904284+2.9074526220211578E-11i	5027.712832520607-2.052096744580362E-10i	5169.30566201504+2.9701182851461334E-10i	5303.9701409659765-1.0715126692597455E-10i	5416.322832731847+4.387214492290283E-11i	5491.457194717642-1.8281692680673322E-10i	5517.95650690611+5.756912693421711E-11i
-1.88496	4603.319925958555-0.28767230795726895i	4631.539260602031-8.874241252507632E-13i	4688.31667218495-4.803514745307052E-11i	4778.363079426056+1.146399157741387E-10i	4895.11020143771+6.7548870592130226E-12i	5029.751662383428+4.5272491709791146E-11i	5171.106861835984-1.4271199631019922E-10i	5305.513906033367-8.941159033734714E-11i	5417.706154853735+4.210949119113862E-12i	5492.758619090026+1.528433438815504E-11i	5519.232878600848-1.1443293908049792E-10i
-1.88496	4761.924296549699-0.2965222097233591i	4787.730938826488-6.371758932413314E-11i	4843.792283263058-7.643339859391855E-11i	4932.669301160993+1.760242088411455E-10i	5047.731404891273-2.575254677471361E-11i	5179.996958322385-2.9820816417795925E-11i	5318.273356412458+3.522232230521362E-11i	5449.347808141531-1.8972747657505363E-10i	5558.596362039016+4.0218217213483893E-11i	5631.637265025357-8.545940683101909E-11i	5657.396876629016+1.1924041968467656E-10i
-1.88496	4763.6184676775265+0.09614400771613157i	4789.428740791922-2.0892496343784103E-11i	4845.476238399036-1.5416216267325624E-10i	4934.331656739517-1.534425248699329E-10i	5049.366277790036-5.511602181167555E-12i	5181.600602293615+9.983005373039088E-11i	5319.844330056124+1.2698501495825447E-11i	5450.887312483898+1.5642003729877855E-10i	5560.108882543151+7.549670320252244E-11i	5633.131179631272-1.8352699467597094E-11i	5658.884095706823-5.2187232233026E-11i
-1.88496	5032.298443012466-0.36300576646586624i	5060.537538329084-3.339445693137077E-11i	5112.60397479544-1.98755258331844E-11i	5195.21522866276-6.221223301095245E-11i	5302.2949085480395-5.7536603689909634E-11i	5425.543665423712-4.3796793240187036E-11i	5554.538311703154-5.814118197375658E-11i	5676.91141428101+2.0267210077620932E-11i	5778.9505188947305-1.7888249485644855E-10i	5847.180600396203+4.787890989106481E-11i	5871.2437167443795+2.1064807793833356E-10i
-1.88496	5035.356407240071+0.11320601557644049i	5061.893812061904-3.937418829380491E-11i	5115.584516773802+1.135451846623889E-10i	5200.864891520994+3.492883018221274E-11i	5311.558701563086-4.606912864349453E-11i	5439.204652107412+9.501909278689665E-11i	5573.12050743189-3.780922186410928E-11i	5700.5243872319115+1.9822389666411825E-10i	5807.081712063183+1.2027840358742399E-11i	5878.5248215142465-3.579508891410065E-11i	5903.761908038642-3.5849102168116035E-11i
-1.88496	5036.726712345272+0.026098227373164234i	5063.8911302231745+3.6826982626042735E-11i	5117.547860706243+2.625080283438355E-11i	5202.785153986888+1.1644962318623604E-10i	5313.429982914973+9.089056872006894E-11i	5441.022315228281-3.380507626048177E-11i	5574.882324246367+1.631355676653666E-10i	5702.232155433207-1.3209463026593658E-10i	5808.742986636623-2.000363795804227E-11i	5880.154058344762+6.516516088156542E-11i	5905.379637576018-7.100524915425038E-11i
-1.88496	5095.998783422537+0.13206312059827943i	5120.132915690669+4.287296738961557E-11i	5175.354948958071-8.603783178207636E-11i	5263.142921806062+3.1229463447023685E-11i	5377.248413821672+3.4601868402392544E-11i	5509.078902181095+3.5924746193305876E-11i	5647.720172589591+2.2670970716831344E-11i	5779.995974984401-9.312003710042067E-11i	5890.9607740703095-1.2660308195753375E-10i	5965.555296080337+3.693768278864827E-11i	5991.94729748237-4.288174882556279E-11i
-1.88496	5096.707225138454-0.4309700774361242i	5121.548407432203-4.815481519015131E-11i	5176.7471243581485+8.978068734067643E-11i	5264.505725410167+2.6926956518771932E-11i	5378.585457036748-1.3195373599766414E-11i	5510.401748579971-1.3356035942222383E-11i	5649.045121260363-5.4968594819604434E-11i	5781.339801713781-4.8216135490825195E-11i	5892.334793971389+1.253123227938266E-10i	5966.958282891383-1.6867227403683743E-11i	5993.362450265244+6.780651298078664E-11i
-1.88496	5149.829130136448-0.04172418585448335i	5174.699916180064+1.4527724635017394E-11i	5229.359456250535-8.978356223133232E-12i	5316.278830897705+2.292188274525282E-11i	5429.301036244662+5.6774815325513655E-11i	5559.94245861988-9.229927613362101E-11i	5697.4040840446905-4.319577584825669E-11i	5828.622057820033+9.857547652713815E-11i	5938.751699621158+1.6689425867953745E-10i	6012.812850791608-4.533509445817895E-11i	6039.021800255081-5.733164772460563E-11i
-1.88496	5150.891465932848-0.1884839310122681i	5175.802592008856-9.241332586613137E-11i	5230.440140666623-9.411287678626315E-12i	5317.324637472817-6.4322818823432E-11i	5430.301618127999+1.0000813283411613E-10i	5560.890905752395+1.1703744495935529E-11i	5698.297865237167+1.361584786727846E-10i	5829.463980892801-1.6604162334104666E-10i	5939.55054808146+7.658939654266019E-11i	6013.583096340135+1.522397359028466E-10i	6039.782016187172-1.1252870273096134E-11i
-1.88496	5302.802137276392-0.02515434047278544i	5327.215086999428+2.0868976317903887E-11i	5380.092281270918+4.4400126872227426E-11i	5464.222193895502+1.37811224551963E-10i	5573.690475507567-1.8293045806685473E-12i	5700.309895902435-1.332914964348845E-10i	5833.614320277972+1.9571109765013428E-10i	5960.907649813479-1.884605187174115E-10i	6067.753220826114+1.541724318486946E-10i	6139.5992272970625-6.002817720711537E-11i	6165.021259167259+1.8214788127620994E-11i
-1.88496	5309.794819181502-0.41089061352761563i	5334.483171737045+3.779440621542523E-11i	5387.369392495041-1.4405454095794168E-10i	5471.516780625478+6.936403091780337E-13i	5581.0134785201235-3.7777047126259265E-11i	5707.673694519144-2.0394568003322384E-11i	5841.030144264773-9.956627167000907E-11i	5968.381697108997+1.8295938953204643E-10i	6075.282420657127-1.3941354927187383E-10i	6147.168624895739+9.274938994450514E-11i	6172.605458179464-5.841875807932018E-11i
-1.88496	5412.209625161577-0.3446824470718328i	5437.124776847367+6.817299035666666E-11i	5487.293515651704+1.3564538495038732E-10i	5567.112900560746-2.0066358660644896E-10i	5670.957411070471-2.4974121809739125E-12i	5791.026183306926+1.5054017790976094E-11i	5917.345340109928-2.1982079412559265E-12i	6037.843561534797+1.0803123129168464E-10i	6138.8592540289255+7.578082114657313E-11i	6206.704767388881+4.4840671064076E-11i	6230.69359553352-2.626543642805793E-11i
-1.88496	5414.879321451472-0.5190977287445204i	5440.606280828569+1.1893163815801875E-11i	5490.769137665883-2.1304552321960383E-11i	5570.579042913054+2.2881412694917357E-11i	5674.410917690908+9.851214503618715E-12i	5794.464436154171-5.141336927664906E-11i	5920.766449196405+9.097575517134659E-11i	6041.246926983375-8.65002025546556E-11i	6142.246548252721+1.7155300316006685E-11i	6210.080685097167-6.262554924756402E-11i	6234.065400170339-8.825205139120316E-11i
-1.88496	5481.30343422886+0.045702689950338604i	5508.415921439469-5.438409439001305E-11i	5563.272702159014-3.862162951205951E-11i	5650.791509399533+7.056463836796734E-11i	5765.148132060777+5.201956159285537E-12i	5898.17961518806-1.414945461112089E-11i	6039.240556038326-7.838119587443478E-11i	6175.031399452508+1.2606396927021412E-11i	6289.8400480003775-3.6897314254078106E-11i	6367.2708685760335+8.547526537265508E-11i	6394.60407561188+2.3982974862319324E-11i
-1.88496	5481.861649860822-0.24355233784444896i	5509.617307296483-8.17922537378428E-11i	5564.461280122755+7.894877093804135E-12i	5651.959485212657+9.861878276252564E-11i	5766.28838915952+4.6241628209406384E-11i	5899.285005845506-8.77385678272837E-12i	6040.301604388423+2.5476693433220743E-11i	6176.029820478699-1.3454700850564643E-10i	6290.733413756926-3.376463018747564E-11i	6368.002233150265+9.866345800711245E-11i	6395.247627467607+2.4630068156885027E-11i
-1.88496	5534.368944574041+0.06068006920256607i	5561.132081901083+2.6901848872602124E-11i	5615.487993319921+9.426434453585174E-11i	5702.227785753041+6.495322135756099E-11i	5815.590832284308-1.2627712951506895E-10i	5947.293546018057+5.012551903679494E-12i	6080.779417085208-3.8974454614974413E-11i	6205.611846782047+1.3570902848938646E-11i	6310.967039230598+2.8683681328825687E-11i	6382.530140439201-2.1025985872068084E-12i	6408.146454984383+1.3444954801282367E-11i
-1.88496	5535.596081462262+0.13977969554805164i	5563.227524135837-3.5693594875050306E-11i	5617.601183623407-5.1926961050643854E-11i	5704.374528242907-8.25180360810101E-11i	5817.795272608623-5.2317307755957974E-11i	5949.575015365194+5.4263794074669757E-11i	6082.884816672392+1.809738497790663E-11i	6207.843690594366+1.3932644352789837E-11i	6313.343588786529-8.475754818613699E-13i	6384.945433214887-1.0385314647334188E-11i	6410.52690482303+2.265590684858797E-11i
-1.88496	5564.328185638018-0.2757636261970688i	5589.555183014076-5.938019596620634E-11i	5640.614647129451+2.350875045118805E-11i	5721.983389909181+1.0716804113351176E-10i	5828.12304593749+9.212875397850566E-11i	5951.576947127617-5.889179457412642E-11i	6088.102517434464+5.94799916820246E-11i	6223.0184337426235-1.0762440819222187E-11i	6337.514360378385-1.2350705859375758E-10i	6415.22069144799-1.1932403854797293E-10i	6442.870677931446+9.429342131286481E-12i
-1.88496	5565.443372168844+0.14452071418211523i	5591.050697659932+2.703306528481381E-11i	5642.142427016698+1.895884320682295E-10i	5723.564848283116-8.74653802453894E-11i	5829.771565399796-1.2334857659563774E-10i	5953.160981948675+3.693646628170599E-11i	6090.302226818328+4.126568466242276E-12i	6225.393085896876-3.166518394065003E-11i	6340.015545212253-1.2103514511893316E-11i	6417.818442366941+8.69935148648465E-11i	6445.505991564682+7.577100544515247E-11i
-1.88496	5685.453348794388+0.4319171220394001i	5712.444502069606+1.0052430794433383E-11i	5765.194268973912+1.8018374336815792E-10i	5849.409521528281-1.3681650437998467E-10i	5959.5501139368-9.880631627569035E-11i	6087.810127548351+1.2810823747826523E-10i	6223.963008806609+6.396381529407606E-11i	6355.193632110204+2.6538724300507055E-11i	6464.154318033698+2.9069611414346844E-10i	6528.64339949678+1.3383196661118114E-10i	6551.329279025649-4.13231683746937E-11i
-1.88496	5686.516943030303+9.843929691095864E-4i	5713.9772913563-9.76746356140382E-11i	5766.716846452667-6.736257284232995E-11i	5850.916002988029-2.0875583649761454E-11i	5961.035720484134+2.5808495903387163E-11i	6089.27	6225.398381454412-2.1855452804237456E-10i	6356.608628276587+1.766572305607426E-10i	6466.817838271149+1.912547259152929E-11i	6541.512424232363+7.337898773045359E-11i	6564.744824451834+1.576225585579007E-10i
-1.88496	5779.5377520061975-0.09118330795821437i	5804.459457851229+1.0866073922407312E-11i	5851.449917248869+8.71112796691389E-13i	5926.2944406321-2.0766047540172255E-10i	6023.807046781048-5.818100001953169E-11i	6136.734617027031-1.0210752944919874E-10i	6255.728540452906+1.421632252511894E-11i	6369.427337533389-1.5225427209102296E-10i	6468.117079870848-1.640783061425821E-10i	6542.678933926427+7.675066766459304E-13i	6569.008514253327-3.11945584797021E-11i
-1.88496	5792.501426828402-0.001294694583103389i	5818.244435945853-1.8540521684314844E-10i	5865.233142517217-9.027993623222592E-11i	5940.0720920035665+1.7805022904521172E-10i	6037.570440728384+3.3838078780220456E-11i	6150.46706572624+8.392613038998933E-11i	6269.4011312086905-1.1423523587677266E-10i	6382.976086938503-2.846480696754161E-11i	6478.268657976939-1.0229126559564166E-10i	6543.54258690352-7.643761175264496E-11i	6570.275811579074+2.1654088293270846E-11i
-1.88496	5908.877662576676+0.7459789254992675i	5932.759876032745-4.795566467953469E-11i	5980.756512261094+8.523597849413178E-11i	6057.311197626679-4.3382875659850823E-11i	6157.271691266679+1.2808586386939822E-10i	6273.385672743537+4.446803211159944E-11i	6396.205847593031+7.886365428445605E-11i	6514.055776603299+7.762969734075044E-11i	6613.42726533553+4.03184379526475E-11i	6680.496449352421+2.5034043685221167E-10i	6704.279235392935+2.2693310259124136E-11i
-1.88496	5924.983907465768+0.14973070746400818i	5948.774960293399-5.42836720556219E-11i	5996.7921998391175-1.67345293013365E-10i	6073.381619535907-4.980063889948926E-11i	6173.388944053902-6.125022593056542E-11i	6289.553485163401+9.829667488355596E-11i	6412.414856670496+6.95308681185905E-11i	6530.283646846474+8.380810077822886E-12i	6629.647480692157+1.2909890513201198E-10i	6696.695087766584-1.2227023988672298E-10i	6720.466390737757+1.5543702908357662E-10i
-1.88496	5925.564941833236+0.024042107087857267i	5952.882362044056+8.566718761524925E-13i	6003.9963293893325+2.727013262364996E-11i	6085.720120006843+1.4969247188450274E-10i	6192.82399162725+7.414816871869033E-11i	6317.87804514061-1.4463038551715707E-10i	6451.053586966385-5.833169629230763E-11i	6579.906025374415+1.892731814494208E-11i	6689.555162325314-1.8817049750377276E-11i	6764.184452918405-8.538953065708588E-11i	6790.785657546898-1.8468200999493075E-11i
-1.88496	5962.16340431791-0.18457432333043275i	5990.034684591542+2.898619820953616E-11i	6041.388517837683+6.892275914363485E-12i	6123.509841158735+9.357851468241035E-11i	6231.169831354856-2.9435917000258894E-11i	6356.930942149964-8.241616166659961E-11i	6490.934083982786-1.154114698604211E-11i	6620.66535087924-4.216556191832737E-11i	6731.125486370961+5.90439267621965E-11i	6806.340630961932+1.0123403586375672E-10i	6833.157303967637-1.3763617127043315E-10i
-1.88496	6271.567530607462-0.317439336734918i	6296.399371887906-1.966024205295017E-11i	6341.743309251573-9.306941085737359E-12i	6413.880169292322-2.045167508724143E-11i	6507.900321031594-1.5848675137258764E-11i	6616.985401272511+3.6955274066374155E-11i	6732.246714485721-9.94750779974174E-11i	6842.69310569286-5.7208182766197775E-11i	6935.662160252417-7.65714942982552E-11i	6998.300583471084+7.978736665468361E-11i	7020.486755588109-7.446396221206661E-11i
-1.88496	6273.767192702251+0.08603325274409007i	6298.277136067054+2.7294858764582482E-11i	6343.47699014303+8.606046609071984E-11i	6415.496779700208-2.0829710938973602E-11i	6509.453791569552-2.4222561119829192E-12i	6618.50954765812-2.7584770538373045E-11i	6733.75323530187+2.1181399054068395E-10i	6844.181566586567+3.1757947119070384E-12i	6937.129881877233+5.259474800361612E-11i	6999.750348378946-4.209056946746029E-11i	7021.929308822424-1.0596016933031697E-11i
-1.88496	6283.256709576346-0.9275548364599203i	6309.332582564015+4.257250142684729E-12i	6357.214116108254-3.3923383114315507E-11i	6434.034063662965+3.665140117604099E-11i	6535.000465414491+4.13072927363131E-11i	6653.1248785509515+3.689889849873648E-11i	6779.078288310486-2.250180938353783E-11i	6901.013171570164-2.7283925585370957E-12i	7004.772817818447-8.201993765103145E-11i	7075.364499639332-8.954165355601133E-11i	7100.516685124428+3.731875819847921E-11i
-1.88496	6290.79601765993-0.010273279499643491i	6316.92740068735+7.738628290040318E-13i	6365.095068535926+3.3612755273409463E-11i	6442.268673751834-1.0366114477333734E-10i	6543.629064410746+4.901464283148833E-11i	6662.2075016832905-6.791949293346575E-11i	6788.689873180362+3.7641827612144757E-11i	6911.213393932152-1.9557958689415877E-12i	7015.556574894807+4.551514115767087E-11i	7086.601560726481+1.538095560170121E-10i	7111.928447139721-1.7968466673265192E-10i
-1.88496	6440.7639457979985-0.051063289215682796i	6465.00110635834+8.770258298956283E-11i	6509.120813098333+1.327038428944858E-11i	6579.5858797771125+4.336896838477507E-11i	6671.756568700192+7.412885881822481E-11i	6779.032647730371+4.975953255641151E-11i	6892.727775248132-1.2357379727109119E-11i	7002.015148618213+1.0023547383301337E-10i	7094.297182444462+1.1222835603235975E-10i	7156.641450634655+9.511949046996806E-12i	7178.759351484325-6.068562258630624E-11i
-1.88496	6643.468164097208-0.6135862389267684i	6670.132291811181+9.4511537229185E-11i	6715.463235813592+3.4397565616443985E-11i	6787.979552242253-8.704039605769243E-12i	6883.062669329036-2.6975011505592713E-11i	6994.082201581915-2.5661245415313873E-11i	7112.201712464892-1.2255359118637286E-10i	7226.235194841023+9.764791763877606E-11i	7322.944525683121+2.3294452880805125E-11i	7388.519465969077-1.0828770801973918E-10i	7411.833294393926-5.4656936269784256E-11i
-1.88496	6650.404271407152-0.34224020500002333i	6676.7973634527825-6.568791342081807E-12i	6722.130266325295-7.196711602915078E-11i	6794.6435985332355+6.768407341029515E-12i	6889.708717842744-1.9760144671829228E-11i	7000.680789360752+5.116017370472383E-11i	7118.70735471874-6.540842302599306E-12i	7232.594021329115-7.92421664420375E-11i	7329.119375787854-1.007285037855395E-11i	7394.529613460282-1.9108297734718882E-11i	7417.775681899304+2.0019175304448055E-11i
-1.88496	6875.747440119758+0.010310078372999736i	6898.901186100782+3.3605537132118143E-11i	6941.435519924467+5.784027615563867E-11i	7009.449990575642+1.3826399946592211E-11i	7098.568092757733-6.77840557507603E-11i	7202.514762112659+9.591847029003144E-12i	7312.955462365966-1.1919628889653064E-11i	7419.399920377323-1.4287202142754773E-10i	7509.521003806219+1.2072709386550283E-10i	7570.543350651216-4.8077962995653396E-11i	7592.221402079322+7.170134541564707E-11i
-1.88496	6880.214644583988-0.8320288806052043i	6904.297351678388+2.5630939398400187E-11i	6946.777682048082-1.0636320362859933E-11i	7014.691687542483-7.483450734053812E-11i	7103.647932612455-7.310959258647994E-11i	7207.353882968965-2.14078429698016E-11i	7317.463312695547-1.6851502785574516E-11i	7423.497015104295+1.273887294522277E-10i	7513.184551460776-2.8774732040301034E-11i	7573.860997410776-1.540054674857545E-11i	7595.404946171548-7.629128414017058E-12i
-1.88496	7208.2085749127655-0.5786784732236561i	7234.068797646704-5.9873967099540256E-12i	7276.594715487897+8.463336203138E-11i	7344.67465532045-2.7520378032346508E-11i	7434.025291960505-4.64581884560401E-12i	7538.4515318767735+7.955977818537003E-11i	7649.640932679183-6.40753325113958E-12i	7757.025994571639+2.197692302007588E-10i	7848.0912047113525+4.2000856504281885E-11i	7909.812813498434-1.2410712924627002E-11i	7931.747114983991+1.0960959531852672E-10i
-1.88496	7208.476456169957-0.15939422018531468i	7235.081502319011+9.377267426279137E-12i	7277.592640339632-7.066077020462018E-12i	7345.645896970995+4.285870007797175E-11i	7434.954677405072-8.665915626696547E-11i	7539.319396313826+4.872980460383786E-11i	7650.423726545292-1.3906245087276819E-11i	7757.703132313884-1.6524358167317807E-10i	7848.663464681166-3.82360704602418E-11i	7910.318271909139+5.4109866526316834E-11i	7932.234387467385+6.89738776491888E-12i
-1.88496	7314.073438664987+0.3104138598296243i	7336.510799857042-3.517204396407742E-11i	7377.082687655267+1.0714836098456205E-10i	7441.941991741804-2.3873909878119586E-11i	7526.8778146523155+1.974644239897005E-10i	7625.844126399007-3.1779389005591084E-11i	7730.822606922987+2.7959730565970797E-11i	7831.780152516326+8.739288674329768E-11i	7917.043684567955-3.928390792960725E-11i	7974.651054166465-1.4799397087717195E-10i	7995.090489584599+6.947708891438953E-11i
-1.88496	7661.309642152178+0.27100516760103815i	7687.379061260852+3.7365526350279355E-11i	7727.343584372305-1.3973511721052008E-11i	7791.137225565427-8.02769509148722E-11i	7874.447015171896-4.843117603391447E-11i	7971.062825222342+7.999218117841697E-12i	8072.786233615366+1.0690907035728628E-11i	8169.56030994803-3.659830170331113E-11i	8250.164266369995-1.7250680444097642E-11i	8201.111389208221-4.5900413475316705E-11i	8167.313985850717-6.988058143223218E-11i
-1.88496	7662.77305625266-0.9529668034325969i	7687.736333701237+1.0844337130474152E-10i	7727.708212127076-3.356118154038663E-11i	7791.515934503767+6.91607767085913E-11i	7874.849676736873+1.3633871181710057E-10i	7971.503512972233+1.3001016267728572E-11i	8073.280847866513-5.5618415387162254E-11i	8170.116441006522+1.5568721962771114E-10i	8250.768196393392-8.422235543163956E-12i	8231.156404477446-4.438981813468277E-11i	8197.522165389293-1.6191216510389917E-10i
-1.88496	8052.27988420177+0.6853172949484567i	8078.8843240244405-7.905518728070695E-11i	8116.018603294714-1.1868494627345774E-10i	8174.239386457754-1.0484667211528707E-10i	8247.768067189101+3.6748454511120137E-11i	8328.04258115852-5.0474688095779404E-11i	8379.424564610608-1.549105011925425E-11i	8385.946368262112+1.928430373702137E-11i	8297.724069907556+4.818192918611548E-11i	8231.177972253232-1.9197045230777212E-11i	8197.543508896599+8.927530280855356E-12i
-1.88496	8344.594969701511+0.7980209075627435i	8349.866781735045+6.915019600354856E-12i	8353.159276930512+5.012950840821775E-12i	8358.30671553306+2.2488317405747657E-12i	8364.828247636571+3.1588816016997934E-11i	8372.10577141795+4.397434993104375E-11i	8380.899858036302+3.483257888938774E-11i	8386.67215425232-6.425883360422994E-11i	8327.24357176228+4.550221969093582E-12i	8261.11471212044-4.854332481574812E-11i	8227.650770407536+3.833324265790962E-12i
-1.88496	8346.922918516982+0.20199942522036668i	8351.592558328508-3.689535110147595E-11i	8354.886166749055+3.0612857788480306E-12i	8360.032522658865+4.281697615350737E-11i	8366.55	8373.8	8391.993318835974-2.1501302742497705E-11i	8398.723766316856-4.783731976543493E-11i	8327.273260972617-2.90233313153255E-11i	8303.900617802106+2.9084341704908193E-11i	8285.235577115434+7.877386439103299E-11i
-1.88496	8358.468817499688+0.9192717931262129i	8362.98930837503+4.578608891825042E-11i	8366.299374838942+1.8328026752984028E-11i	8371.474144759199+9.302052229187106E-13i	8378.029460041265-1.5248819006878594E-11i	8385.341751370217+2.4182361553078054E-11i	8392.695057782916+5.268784041921415E-11i	8398.976026004126+4.6126459826011145E-11i	8356.611428127731-7.017064671352495E-11i	8304.497582112943+1.0815753614354023E-10i	8285.315835109059-6.125607953010421E-11i
-1.88496	8359.353882349866+0.24792782635339367i	8363.269167459292-2.9686438060299575E-11i	8366.581118975013-6.590233097759053E-11i	8371.760722932873-1.2240885623683164E-10i	8378.329939793863+4.073718990648051E-11i	8385.706555137222+1.1289760564325422E-11i	8402.610200725234-1.0142746941394464E-10i	8412.248950986499-2.5842594543179972E-11i	8388.515001747695+5.021739196629136E-11i	8318.117228942954+1.6855487415134416E-11i	8315.095949135235+9.51410795428712E-12i
-1.88496	8370.715416053778-0.20639843429777638i	8376.302860890606-6.022755188034053E-12i	8379.585976495311+5.517205498241457E-12i	8384.717687539767+2.6771783949589763E-11i	8391.21716455252-2.4981493753168433E-11i	8398.467188074563-3.298704645743336E-11i	8405.77	8421.32818966177+2.0131182945414504E-11i	8389.845748140033+6.634217730249516E-11i	8318.197147992341+1.3157876295643054E-11i	8315.176226068003+4.953106670235882E-11i
-1.88496	8380.072027853596-0.35230187570193416i	8385.479207918443+5.897546905131317E-11i	8388.852439749435+2.7196571490520506E-11i	8394.150523344837+3.1402852016792754E-12i	8400.936555760989+8.28654193508371E-11i	8408.776477105239-9.633586618390053E-11i	8420.00061273658-1.513835340211544E-11i	8447.124995157365-2.0153925583803148E-11i	8400.523146578329-1.7363708982822875E-11i	8347.618060188583+3.397438655327228E-11i	8322.788483388656+3.521210131929478E-11i
-1.88496	8430.204416683699-0.2990819952385969i	8438.293676399171-1.6507860317428013E-12i	8441.718980650936+1.4724521740782046E-12i	8447.08	8453.898616875713-3.3970104996118315E-11i	8461.546356560077+1.1909702625830136E-12i	8469.32294522417+2.1345370566717754E-11i	8465.566854149383-1.457919577235632E-11i	8402.130640155483+4.397911699897098E-11i	8347.714589517673-8.055358787626624E-12i	8323.402713272508+1.6457387326950347E-11i
-1.88496	8432.86749607529-0.21950824307605452i	8440.418265419943+2.1479873233704406E-11i	8443.887966669614-1.4382440355753517E-12i	8449.33800388206-4.9282518257757275E-11i	8456.310683159982+8.724696206739263E-11i	8464.269182672326+6.363468309613422E-11i	8472.883038223701+8.734429533191276E-11i	8472.380335675327-4.3790904858289515E-11i	8415.230575920712-1.2647719858990059E-11i	8397.284023601243-9.953036005353644E-12i	8398.332353049684+4.313908313869785E-11i
-1.88496	8497.151437151391+1.0508056695492582i	8504.260579885082-4.163679865765873E-9i	8508.133522511505-9.581062539633681E-11i	8514.29369491275-9.448064722739553E-11i	8522.319611979116-1.52308031577244E-11i	8531.631085614568+7.750846373714328E-11i	8541.181266842475-6.2236181551635605E-12i	8473.437455107476+1.070650811389708E-12i	8420.029926710904+6.968363233430432E-11i	8400.277450276999-1.761538815331284E-11i	8401.221736141877-1.5040880705964155E-11i
-1.88496	8504.268320645806-0.1724190853065138i	8510.195617919493-1.2359315516186E-6i	8514.1369256718-5.590939431736479E-6i	8520.407278447045-4.150851790010735E-12i	8528.566833358653-6.618939887579087E-12i	8537.941307005443-5.718267827802234E-12i	8546.7140045996+6.359942357024244E-11i	8477.454929102776+5.054129969294119E-11i	8424.901520173893+6.449028537865047E-11i	8411.090770781155+5.3511238781026366E-11i	8401.851920859113-6.757411274956425E-11i
-1.88496	8515.116227816952-1.0844188094888827i	8520.151962992459+1.3924565240403488E-7i	8524.169677740167+3.3450634716917623E-7i	8530.584979766387+4.77501479828904E-12i	8538.994328245457-2.1531841208376757E-11i	8548.804356535067+4.748956660754032E-11i	8558.358890936397-9.020372718873985E-11i	8485.130468261155+4.894223657503373E-12i	8429.587750761186+3.2423251288242864E-11i	8411.575252849414+5.3926511323487145E-12i	8412.595377960699-6.00309658754891E-12i
-1.88496	8522.242334473669+0.06134020308489513i	8528.29908890756-1.430557740565764E-5i	8532.42802898243-1.4534018096343363E-5i	8539.020398889108-3.7457166863756314E-11i	8547.577744801281+4.53485550224653E-11i	8557.023723120616-3.730426333668324E-11i	8565.791509261806+2.6624855320702588E-11i	8501.085595789167+1.1780848630767858E-11i	8447.174354011639+2.4646761673764854E-11i	8422.529850421073-1.9538838300553997E-11i	8412.794714767047+8.503877380650058E-12i
-1.88496	8524.76661515272-1.0107471416535996i	8531.934298948896-2.15628151160795E-5i	8535.683154146247-8.983602674857902E-6i	8541.642429383088+2.6989203009874954E-11i	8549.479655036226+1.4543350100729076E-11i	8559.058729103423+1.2614997089887088E-11i	8568.552261876059+5.010728478761109E-11i	8551.56296195707-1.8140600598236524E-11i	8447.215234121959-1.524642549086031E-11i	8427.188996633406-3.04890504958006E-11i	8421.550953547277+4.291314998739577E-11i
-1.88496	8526.570756925303-0.2889885740940375i	8532.777119908058-2.1436391254815567E-5i	8536.593402382128-7.000956034150705E-5i	8542.648254712016-5.4045572597191586E-11i	8550.507743846732-5.322702367090684E-11i	8559.599524732952-3.954716884458674E-12i	8569.156168011647+1.985090282209158E-11i	8558.011436824201-2.6378759670679296E-10i	8481.933492121247+7.475395258772958E-11i	8442.967234342443-3.2949339291349557E-12i	8421.85909608913+3.8385356999972106E-11i
-1.88496	8559.9232406098-0.42132222751690496i	8568.12099315279+1.2210354772137904E-5i	8571.882759612334-1.3758660890461383E-5i	8577.837187585674+4.5641105846166845E-11i	8585.53	8594.328806913021+5.93336666441029E-11i	8603.303807153872+6.784688602625612E-11i	8561.991609944977-5.174283675843316E-12i	8483.482279741584-3.68828962960993E-11i	8455.316935920215+9.463253094998932E-12i	8423.725054509945-1.6256278778365325E-11i
-1.88496	8564.943789139177-0.3913727848377887i	8573.349146352522+8.880668522266487E-5i	8577.089833850723-3.2049614990451614E-5i	8582.909167740536-1.1926757424887451E-11i	8590.20749162042-2.07984522981662E-11i	8598.24423303786+3.119389448546247E-12i	8605.941543596611-4.900304386190596E-11i	8564.648525437016-4.079081222154095E-10i	8521.537341254636+1.7366833915170984E-12i	8455.738512541137+2.5169416186080623E-11i	8436.989968065827-5.876170676606909E-11i
-1.88496	8567.47800933506-0.2929630120418277i	8577.582708414004-3.343227166813246E-5i	8581.083384542859-7.736342575532537E-5i	8586.596032544054+3.4401212596728734E-11i	8593.68581382721+1.2546172804451901E-11i	8601.839094846919+5.134443254710089E-11i	8610.430328323735+2.1520044020975513E-11i	8572.908816864898-2.4425809596984667E-8i	8532.943914772717+6.795762792595721E-11i	8483.542577797021+7.888628369927093E-10i	8451.177933031551-2.3543199569551216E-11i
-1.88496	8570.816165183543+0.3937526430083584i	8579.568679406366+2.7124699352446875E-4i	8583.406982271212+1.7639747882325214E-4i	8589.641874734434+1.344697032660857E-11i	8598.073629268925-4.452386079601036E-12i	8608.394815179849+3.954235257217075E-11i	8619.544797524517-2.4194102508019712E-11i	8575.146089437312+1.1527536528788465E-8i	8551.178043078038-2.302376365581742E-6i	8484.701853814633+2.0897644808438323E-9i	8451.51430041782-2.4999497088891564E-11i
-1.88496	8604.306526021006-0.30915783319127466i	8613.855212463011-5.653066048390663E-7i	8618.370838637768+2.7930318821783707E-8i	8625.649052475494-5.491873267713272E-11i	8635.343892164477-5.844258196739923E-11i	8646.978971360431+1.482288013990625E-12i	8628.192507396958-4.6793305191943806E-11i	8577.3666729671-9.148230716092236E-10i	8551.488971174416-2.233677605871113E-6i	8488.020586282491-2.3630051459890816E-9i	8489.668955610163+1.4262854480026736E-11i
-1.5708	3.587131306793261E-4-5.703597955994347E-4i	408.1765359693155+1.5569848839563004E-10i	810.9212886022416-3.877564668677999E-10i	1202.3873780829028+9.747698406746192E-11i	1575.8710999561617+1.0890729731405933E-10i	1923.3395592050422-3.5177660173709025E-10i	2234.9875419084415-3.9193205898462306E-10i	2499.021023888106+1.4003727405047183E-10i	2702.080835600676-2.232674268292551E-11i	2830.860888154637+2.4147004180715443E-10i	2875.094746645237-1.590628925137932E-10i
-1.5708	713.2898191237714-0.001540295954674041i	823.538037458756+1.325297727933795E-10i	1081.5368620886525+1.1371965431825287E-10i	1399.5519951205872-9.354194871194112E-10i	1731.3671419220327-1.2068128614398391E-10i	2053.074421417953-1.4526324688714787E-10i	2347.9735288543475+1.2568145761840728E-11i	2600.9647973672263+3.4529365579527065E-11i	2796.988331606732+5.837793337637714E-11i	2921.839829553188+1.7001367695476978E-10i	2964.809116208301+2.348646793728388E-10i
-1.5708	713.3280832575194-0.015127524057175159i	823.5868360106045-4.1612703815943617E-10i	1081.5766756596875+3.9308550590571486E-10i	1399.586439381406+8.4641879625403E-10i	1731.3993445711226-2.705127219898519E-10i	2053.1062903856723-2.348497269808022E-10i	2348.006123822926-4.4079667656133276E-10i	2600.998623599607+6.961678172749215E-11i	2797.0234778248987-3.070021631766655E-10i	2921.87600005455-1.599938716831378E-10i	2964.8456767793123-1.9643893421814533E-10i
-1.5708	1008.8735864103796-0.0017415479612489842i	1090.757750771318+3.5355905293850015E-11i	1296.8358854469018+3.7307096441289925E-10i	1572.1620826065962+6.089681532748339E-10i	1873.9907244720519+5.030295237044719E-10i	2175.075967872358+1.8741291912901705E-10i	2455.763093438967-3.0378245669609294E-10i	2699.0624695790384-1.3816704716531774E-10i	2888.7857498988974+1.4829725395979866E-10i	3010.080011925127-6.687027008267165E-11i	3051.8984724293537-4.369319462789724E-12i
-1.5708	1404.6414698824074+0.012788563616487326i	1466.7850193023228+8.03924923970003E-11i	1626.1171749590226+2.240964415040653E-10i	1853.4816263966513-1.3272454150647958E-9i	2115.926295988907+1.0017680176585228E-10i	2387.072160489337-1.3246311172136862E-10i	2645.727525401867+2.7842003105223907E-10i	2873.3033410229295-1.1803954618714028E-10i	3052.461754397514-4.435818530103747E-10i	3167.650534228282+5.161514138326881E-11i	3207.4688699099056+5.2558516415110593E-11i
-1.5708	1404.8090813203864-0.03055358206683112i	1467.0815945673633+1.9668809967459638E-10i	1626.383654204872-5.89827645622187E-10i	1853.7139707300887-8.744850595966898E-11i	2116.1281861499897-1.6177466141390013E-10i	2387.2494764127578-2.1063416890607017E-10i	2645.886013329574-1.6560987719170897E-10i	2873.44805643599-5.069059124538548E-11i	3052.5971074669123+1.701250330373311E-10i	3167.7804637288586+6.173164889778946E-11i	3207.5970247880914-4.2582836522379994E-11i
-1.5708	1575.6430545352844+0.005323806327904548i	1631.8837032525867+2.6896476532282357E-10i	1776.6017789001503+3.1370772231122413E-10i	1987.0203330187962+8.501811712154034E-10i	2234.0861715668016+2.3849806170979576E-10i	2492.7083573888185+2.997511434101897E-10i	2741.7406630685737+3.7754260824135396E-10i	2962.279295281624-3.6887399299011913E-10i	3136.6570899630838+3.466432434977113E-11i	3249.075693110374-6.8089238934664245E-12i	3287.9869780578388+4.3357121364655456E-11i
-1.5708	1575.714603188368-0.02869259523239512i	1632.1283781758345-2.775102490952196E-10i	1776.8295173339184+1.902917325425874E-10i	1987.2285493407592-4.398045633570176E-10i	2234.2773113123567+5.873858927685562E-11i	2492.8868099365477-3.269029585223474E-10i	2741.9110613660328-5.902706306882631E-10i	2962.4457549684994+1.5139813976590613E-10i	3136.822677015552+2.2920704002191912E-10i	3249.2419010458366+9.310082768372897E-11i	3288.153642507315-6.32020168368245E-11i
-1.5708	1987.195415404979-0.07274879119963888i	2034.257513180008+1.7305840796943916E-11i	2152.3212933230047-1.66505247867809E-11i	2329.393423592727-5.80398278968896E-11i	2543.8528637838945+2.2195844671008583E-10i	2774.225467759534-8.839934871094855E-11i	3000.474904952071-1.208013959443031E-10i	3203.71775859234+2.5607707776111183E-10i	3366.0035511163574-3.7408912730505735E-11i	3471.2699240608213+2.961508440056882E-10i	3507.8132727022607+2.2163324494448167E-10i
-1.5708	1996.0997891484521+0.021443476130519216i	2045.5688395821326-6.752985256057035E-11i	2164.085781693704-1.3889785271440095E-11i	2341.9171579888443+2.413954969021177E-10i	2557.4278830458975-1.0030759661573653E-10i	2789.1047491200225-2.6060156091071906E-10i	3016.837924197642-9.882930108999801E-11i	3221.6180857693125-5.001731333093316E-12i	3385.2987462899205-3.393266851900847E-11i	3491.5636130712337-4.0153633201467384E-10i	3528.4729205048334+2.095095214500649E-11i
-1.5708	1996.34532091859-0.00675857533946864i	2045.938297263428+2.0081001248128993E-10i	2164.432326288059+1.9033786208980326E-10i	2342.2332140827502-8.351671668028142E-12i	2557.7119912700073+9.355788451495178E-11i	2789.359246231256+7.072076800659541E-11i	3017.067026708143+1.7653048413948259E-10i	3221.8268766413375-7.095043486114633E-11i	3385.492770211351+4.2876102409793503E-10i	3491.7486957399124-1.864596658404142E-11i	3528.65501466746+9.998349251485984E-11i
-1.5708	2120.9053086338376+0.003241779644451993i	2167.9053291149985-1.563165924786807E-10i	2280.1745275808394+1.7115112703350493E-11i	2449.7547858780977+4.606419210356642E-10i	2656.7457068986537+3.726869169151017E-11i	2880.703529197609-4.4230157061439104E-11i	3102.008922078305+1.9722614304602353E-10i	3301.811762513482+1.0982294774989868E-10i	3461.9789103893513-6.594410042455436E-11i	3566.16000934037+1.767926811752128E-10i	3602.379590976703-4.216882993176637E-12i
-1.5708	2121.126265994773-0.06459626933213862i	2168.1252845582876+9.619014225938716E-11i	2280.3892798451207-5.059397417632574E-13i	2449.963600442312-1.6677215330268436E-10i	2656.9500649258794-3.177172347814333E-11i	2880.906205308161-9.989576079686436E-11i	3102.213006064834-4.910241827619594E-10i	3302.0197967635713+1.6954430065503625E-10i	3462.192092878791-5.764659163601344E-12i	3566.3775872134956+5.828543329121938E-11i	3602.5989072376537+4.4673688121194066E-11i
-1.5708	2444.3462907596277+0.007075776434399615i	2486.7940333636056+2.629052901012106E-11i	2585.414935018602-2.816785589256366E-10i	2736.392900099589-1.563722831006327E-11i	2923.4729400916317-7.107516227752505E-11i	3128.75140646718-5.47580803856157E-11i	3334.0030572231144+2.369334896720718E-10i	3521.0219243690663-2.806344545375819E-10i	3671.9439717417904-1.6576356834991562E-10i	3770.537388239516-1.1541734274122695E-10i	3804.887449336781-2.6076277869256635E-10i
-1.5708	2445.3255560283487+0.016152416798236143i	2488.0447806832817+9.378310330853815E-12i	2586.616099432102+5.680599067655573E-10i	2737.524308622546+2.1546919389646722E-10i	2924.5263174531196-8.224985651153662E-11i	3129.7272386311865+2.483458410066565E-10i	3334.907063899601-2.0030578269545883E-10i	3521.863071241849+3.920121074693942E-10i	3672.734502657119+5.979291897710913E-11i	3771.294123404922-3.827597722082824E-10i	3805.6321617612098-9.674413837060855E-11i
-1.5708	2835.838703078107+0.08115591226287786i	2876.748242335505+1.2741521040398384E-10i	2963.4259467525458-6.151056569087124E-11i	3097.635212961914+5.0453871649568737E-11i	3266.20141216793-6.468763974471406E-10i	3453.685664826127+1.2899665656965759E-11i	3643.451847765066-1.330566311891596E-10i	3818.1497390106324-9.078983445658015E-11i	3960.2712493933277-9.288577688622516E-11i	4053.6391279043987-1.7974551490623923E-10i	4086.263578026425-3.051150806338553E-11i
-1.5708	2902.727852530814+0.0014636860267509967i	2937.0230863586357+2.0543941397542914E-10i	3022.403628490083+1.441708747602255E-11i	3154.765892470501-3.997991986074146E-10i	3321.256047600653-3.414921347563379E-10i	3506.701479080438+1.9752144684951457E-10i	3694.643656374029-2.4805431264983174E-10i	3867.8351199275107-1.57827601070786E-10i	4008.828281605928+1.0087775455625762E-10i	4101.492268137209+1.0543917393282408E-10i	4133.876456008631+3.2192067302620116E-11i
-1.5708	2902.8730338896858-1.4474194191736297E-4i	2937.4880068036828-3.3005768110008244E-10i	3022.8523506424276-5.514527501808731E-11i	3155.1909030482343+5.826595897915197E-10i	3321.6533170690514+4.3045575538525486E-10i	3507.0701079980204-1.6112508973200063E-10i	3694.9851994567794+1.5605457427165388E-10i	3868.153046670574+1.8968961037967562E-11i	4009.1277068243517-7.603687079878493E-11i	4101.779803066509-7.465714761841424E-11i	4134.159875897628-1.217492196978977E-10i
-1.5708	2990.1292623908803-0.025171568299979408i	3023.7454457319946-3.18114385621873E-10i	3106.8049209992996-9.131555609587361E-11i	3235.8177762579026+3.087470842760204E-11i	3398.4799359339368-3.1668417123433568E-12i	3580.105225030929+3.039334857670075E-10i	3764.594007890147-2.6185968476763415E-11i	3934.93454305415+9.452547359905398E-11i	4073.821242125062+6.651137036521775E-11i	4165.1997306134335-4.055430418885166E-11i	4197.152637652271-8.34190404096152E-11i
-1.5708	2990.890921708017+0.066842542206393i	3024.7315523350157+1.725770044281756E-10i	3107.765950306092+1.9714371314962465E-11i	3236.7420472709186+1.0318005720639348E-10i	3399.3609867297846+1.6436121002213742E-11i	3580.941021976109-1.7290551027453319E-10i	3765.3856543962593+1.451923967164626E-10i	3935.6855332238583-2.1602801654393848E-10i	4074.5379086518697+4.838141869167588E-13i	4165.892599905831+6.664669788834943E-11i	4197.836861957132+1.5359884234105923E-12i
-1.5708	3229.1683242542804+0.03696138611291445i	3261.77087138221-9.35552724692571E-11i	3338.962093821811+4.332997637818228E-11i	3459.399285143945-8.745932870743008E-11i	3612.092988480836+4.379002507752232E-12i	3783.568331436256+2.5090878168858188E-11i	3958.6714416787763+1.5443980544873858E-10i	4121.069542206787-1.2096732970617833E-10i	4253.936389495829-5.1228056817992235E-11i	4341.557285794701+5.2016081376154204E-11i	4372.232008547047-1.5469667269814986E-10i
-1.5708	3229.454435858614+0.10278897205438098i	3262.1337453028495+4.356745923734362E-11i	3339.3237091062447-1.8146904034517928E-12i	3459.759666755218+1.7598126993850914E-10i	3612.4530527116062+5.182852764217569E-11i	3783.929687225761-1.7820596224166573E-10i	3959.0359654682325-3.120737572791564E-11i	4121.438799800814+1.0832000246030649E-10i	4254.310955827223+4.2640124809092823E-11i	4341.93615252164-1.0018358543641054E-11i	4372.612546239837+1.057040276020584E-10i
-1.5708	3474.0328132879476+0.043263395383439145i	3508.2490625610094-3.917848425220164E-11i	3581.3210417767823-1.1364627475266956E-10i	3695.765170710785-2.901461033572111E-10i	3841.5692146470583+3.691474927022216E-11i	4006.178621896178-5.622067506477721E-13i	4175.151379590389-2.8925197504996054E-10i	4332.612830778834+3.226545217191824E-10i	4461.957419558706-1.8873049741260286E-10i	4547.506391957707-1.0756840099359732E-10i	4577.502862200533+1.5389725764175552E-11i
-1.5708	3474.8124984878464-0.05188591131313247i	3508.475805466193-7.34473120543062E-11i	3581.5488342912463+8.847740744076275E-11i	3695.9952193306335+2.4604866902320714E-10i	3841.803345374257-1.321318292988285E-10i	4006.4193247957733-1.9751675419762706E-11i	4175.401698507677+2.6984815569185547E-10i	4332.875868443791-2.734386313125786E-10i	4462.234930208171+1.3586467338646552E-10i	4547.796323399501+1.010387927265746E-10i	4577.797835894729+6.664004156165431E-11i
-1.5708	3538.694946921741+0.06946496947348198i	3571.541697439695+1.2479354496736303E-11i	3642.940010004775-1.7042932281700366E-10i	3754.876898419827-2.778767880764969E-11i	3897.6735204253982-1.5207122035322542E-12i	4059.118257718911-1.3615481586179456E-10i	4225.077061882499-7.406864669500721E-11i	4379.9317966093495+1.0293196940829442E-11i	4507.277564487163-1.2846748186124904E-10i	4591.5757922234725-1.569611712543621E-10i	4621.147462255387+1.1407484721231411E-10i
-1.5708	3539.6874266171817+0.052920571198557996i	3573.2981136602266-4.6742712743552155E-11i	3644.6732379121504+1.5772921300807487E-10i	3756.577457409342-1.0857974211136662E-10i	3899.3387976365702+1.0137729368512193E-10i	4060.7521747571286-2.35841568288549E-10i	4226.688243685332+7.044821177866988E-11i	4381.530712667846+4.547809983862668E-11i	4508.873173333875+5.375821349476354E-11i	4593.172748898156-1.403004126022713E-10i	4622.745584873137+1.4347164298908804E-10i
-1.5708	3549.0195532791518-0.08062190844181576i	3581.995646788616+6.914027185328266E-11i	3653.6371220598407-1.8865375841838335E-10i	3765.9585055309394+1.438659797044614E-10i	3909.2508095725457+1.2376645394913254E-10i	4071.261502479065-5.1005802671229874E-11i	4237.805492878422-1.376676237478902E-10i	4393.2054595832515-1.324824146928704E-10i	4520.995041845973-1.231883237008931E-10i	4605.582473748248+1.2173109689733097E-10i	4635.25435326735-8.040390184032377E-11i
-1.5708	3549.260736668709-0.1773206400202944i	3582.4445616723797-1.789031915070946E-10i	3654.0850086199116+7.101727409917399E-12i	3766.405990796941-3.734805929414142E-10i	3909.6999065658506-2.4811319335964277E-11i	4071.715306923052+1.728107250681894E-11i	4238.267446790791+7.631726001940931E-11i	4393.678276998311+1.7650639185307574E-10i	4521.479414481045-2.3726089214636224E-11i	4606.075957880911+9.893632531829627E-11i	4635.751336530374-3.195926969753433E-11i
-1.5708	3754.3101478824788-0.1407674075207303i	3786.1253451637876-5.1089589769108685E-11i	3853.9228071782322-1.0079793478037376E-10i	3960.4794801593935+7.781897141996702E-11i	4096.84463945863-7.320141061981594E-11i	4251.541904764356-4.9461230205861624E-11i	4411.076789648095-9.992143873597895E-11i	4560.347733126977+2.5157103380382344E-11i	4683.3614452863985+8.69806324796004E-11i	4764.9061741140085+7.625211789801224E-11i	4793.531600545187-4.8099029673777935E-11i
-1.5708	3754.737808692242-0.018916753433979715i	3787.4070519777238-2.2257955392826226E-11i	3855.192248027147-1.0821761612327543E-10i	3961.7319098375237-1.4106795243819618E-10i	4098.07933377959-5.3245384977746866E-11i	4252.762027274587-4.2949805114682105E-11i	4412.28825839743-3.9957682322248186E-11i	4561.557269767897+4.974851064246373E-11i	4684.574149790996+1.7514764187558558E-10i	4766.123486650421+1.8893078974937845E-11i	4794.75102355583+7.245211290596731E-11i
-1.5708	4031.897066781609+0.0769635487850693i	4064.7077878659115+5.354331528665029E-11i	4128.568208987782-1.315782523855064E-10i	4229.246198219935+3.1933723630087003E-10i	4358.614747389024-2.4202568214716253E-10i	4506.056169718285+8.660423891779893E-11i	4658.836390473865+5.867763643153281E-11i	4802.442108042302+6.955901291537793E-11i	4921.26396027879+4.792138682246863E-11i	5000.272493078148-2.2299995606790604E-11i	5028.054629096048+2.210252532757616E-10i
-1.5708	4032.114396717133+0.058133400695540814i	4066.0819801749853-1.4567745035796756E-12i	4129.921521932213+3.11669653768093E-11i	4230.56773469199-5.0725430110849634E-11i	4359.897302795598+1.417742488894377E-11i	4507.296495278877-2.03040132934896E-10i	4660.034986939159-8.038224667642414E-11i	4803.602921203587-2.452414644093052E-10i	4922.394228873375-1.4457249576568209E-11i	5001.382652923536-3.473987916144815E-11i	5029.157733718587-7.828588158483257E-11i
-1.5708	4127.201941978297-0.029389356131139608i	4156.158747762949-6.250495964082702E-11i	4218.639846411652-6.198001850027215E-11i	4317.229149988091+1.601324545227794E-10i	4444.059534445125-1.1205631449951911E-10i	4588.795011775497+6.031618919283403E-11i	4738.967339819727+9.980233460607808E-11i	4880.293151638016+8.696772617320031E-11i	4997.348808450048-9.447906239884924E-11i	5075.241734463808-3.5346182654555585E-10i	5102.6426311583955+5.024595521019859E-11i
-1.5708	4385.440244511371+0.23293794380234464i	4412.62781529937-6.161098071802458E-11i	4473.070089972589-5.770964646571661E-11i	4568.650270996819-7.456735009400841E-11i	4691.973532741138-1.8552803458403465E-11i	4833.193253869907+1.5934305851224962E-10i	4980.2552671044505-8.146449496049365E-11i	5119.151795433124+9.879490294607922E-11i	5234.565364825736+6.017433000822165E-11i	5311.555733922246-9.78628867031576E-11i	5338.67607536679-6.030900460749193E-11i
-1.5708	4385.643495130832+0.05365115865988666i	4413.093001650566-1.6037598070503735E-11i	4473.536929740658-9.602808943522464E-11i	4569.12224313877+6.104003350015383E-11i	4692.457315242151-1.3583313140900014E-10i	4833.699025421858-1.6038440780171607E-11i	4980.79549507911+1.3207646755021897E-10i	5119.737677120962+2.0399279312180454E-11i	5235.20082896334-1.665135097528351E-10i	5312.231168476909+9.263234630676722E-11i	5339.367058422231+5.4875368169330066E-11i
-1.5708	4443.872473879767-0.06857406094493297i	4470.4333309676085-1.9487056330981682E-10i	4530.102732607898+2.5907623887827752E-11i	4624.505245576634-5.055275763962708E-11i	4746.386407378879+6.077341939377224E-11i	4886.057255836682-9.060296381616315E-11i	5031.618405284303+5.83731751341274E-11i	5169.200324639753+5.4164404929911145E-11i	5283.597795901752-3.546619763428673E-11i	5359.949661671619+8.668479961037058E-11i	5386.852773715151-1.9943269305530305E-11i
-1.5708	4446.675729566756+0.16791183096899331i	4473.080281822113-7.434966876638998E-11i	4532.758023649271-2.4583244919168518E-11i	4627.176009463458-6.706715090288025E-12i	4749.081287118372-3.60774664436716E-11i	4888.785556448281-5.969798096943731E-12i	5034.388219864946+3.1355121978515545E-11i	5172.015800774742-6.962885095278089E-12i	5286.456129589481+2.800472703633705E-11i	5362.839140259954-2.1011202557393015E-11i	5389.753721143414-8.007712690337725E-11i
-1.5708	4560.693125978089-0.03213672150333329i	4590.633267791061-5.709547417887531E-11i	4647.968218635523+9.599606340891076E-11i	4738.741861366769+4.3594122875704966E-12i	4856.041820380211+4.6209748369438266E-11i	4990.584410754264-1.4969492484773064E-11i	5130.910474576803+3.45405041776862E-11i	5263.618912083919-7.188525938379095E-11i	5373.999541426254+1.9462685243262655E-10i	5447.679863620983-7.445563400998002E-11i	5473.642336136036+8.464029859857216E-11i
-1.5708	4561.611371338536-0.12167348458998854i	4591.132989238771+3.450203561075972E-11i	4648.464187847535+4.515359384936449E-11i	4739.232169837909+6.700707036799802E-11i	4856.525229678694-6.330318530062525E-11i	4991.060294699936-6.757250825863801E-13i	5131.378654071867-2.566557238120669E-11i	5264.079575028435-3.434412724569559E-11i	5374.453452143719-1.1667653632793503E-10i	5448.128837556641+2.2871892087249238E-11i	5474.089461258125-2.0212374453322732E-11i
-1.5708	4609.848231189036-0.06706582614920802i	4636.261245601348+3.674276756299213E-11i	4693.750821382926-3.52769046839247E-11i	4784.802437307461+8.623030462926554E-11i	4902.522700822325+6.399722494327875E-12i	5037.634310786707-5.882391629311442E-11i	5178.656330146996-2.598128536879678E-11i	5312.123343344844+1.0849438662979003E-10i	5423.212457398867+8.527378035487973E-12i	5497.406220773163+6.153662413435872E-11i	5523.5574952265-1.8626604554764563E-10i
-1.5708	4612.951951446154+0.13525817856682998i	4639.651822272076+1.717608748854068E-11i	4697.11957663704+1.24778245154585E-10i	4788.1375991201185+1.4117041622141047E-11i	4905.815853967065-1.2929374146877704E-10i	5040.880590163384-6.974699651007878E-11i	5181.854289574879-1.6020507967571853E-10i	5315.275096753453+5.057885972231529E-11i	5426.324536507723-4.9120825412166134E-12i	5500.490758157836+4.651987282594242E-12i	5526.63206295213+6.574758645858573E-11i
-1.5708	4836.837542254551-0.0027284158712384174i	4864.523853646055+8.65960299212369E-11i	4919.791390851381+3.4339637669167954E-10i	5007.4653158587535+7.807731155807104E-11i	5121.0712210485935-1.703416544895873E-10i	5251.807061573203-1.2202554816483828E-10i	5388.656868831951-3.7397048336619874E-11i	5518.554897931813-6.167632852870989E-11i	5626.967718115085-5.029669351466975E-11i	5699.53164877082+5.3620521749557E-11i	5725.140040853344-2.6841156082349697E-11i
-1.5708	4838.588799537408-0.019005834709372674i	4866.535226498541+1.2214875106649063E-10i	4921.776081927553-6.741462817472366E-12i	5009.407722934429+1.8774784220854676E-12i	5122.958683601557+3.351249110075215E-11i	5253.630640092795+1.1887852214751266E-10i	5390.412203026866+1.3977537889501456E-10i	5520.243480414693-8.261200916468869E-11i	5628.598587080042+3.0854946758126574E-11i	5701.122621005437-6.405757436322522E-11i	5726.716655896559-1.1025724847438797E-11i
-1.5708	4965.892492599398-0.15503483547597088i	4997.103230304435+7.239370340149892E-11i	5050.228883358308-1.8220626553937532E-11i	5134.53145640372+4.944664436381257E-11i	5243.803504110228-1.7505526508231205E-11i	5369.574595773283+1.5383621625953156E-10i	5501.216439459145-6.893968672376322E-11i	5626.119796206051-2.1330906031262747E-10i	5730.292888539906-1.4831217823873816E-11i	5799.966891013799+1.5769833347204387E-10i	5824.543137268784+1.4690167682479064E-10i
-1.5708	5140.3676832010215-0.6028953775782733i	5164.042224495177-4.1722791812908065E-11i	5218.703049858368-6.731846725062298E-11i	5305.611766544698-4.7160338429953674E-11i	5418.595738264984+1.8933921596354332E-11i	5549.156311745532+3.7233442085047925E-11i	5686.4865677925845+3.8125973996774866E-11i	5817.529924301408+7.651870151916168E-12i	5927.471417742747-7.507095922897935E-11i	6001.38229037489+9.607175173823806E-12i	6027.533114513072+2.8934010890852522E-11i
-1.5708	5141.522976653773+0.14889226618833984i	5165.164517952602+6.744983395032897E-12i	5219.85623143653+2.7222111422960903E-11i	5306.817832744302+3.0008364868963374E-11i	5419.878300522571+5.986234872863149E-11i	5550.540034507593-8.481097080535874E-11i	5687.994760220977+3.767261414412536E-11i	5819.178776762019-4.091960609622994E-11i	5929.259530256581-2.936161519179751E-11i	6003.277823328429-3.9111094965039696E-11i	6029.469808795415-4.6719139549292105E-11i
-1.5708	5192.792538647426+0.12265211794055775i	5216.33862928743+4.00658692609061E-11i	5270.486486675734-2.444479912132364E-11i	5356.606786119924+6.408017990313234E-12i	5468.614625872903+3.2223733777484276E-11i	5598.113438242854+2.3926200333742703E-11i	5734.396153915119+4.3760505157225975E-12i	5864.488003855379-5.6870421894683676E-12i	5973.648375454356+9.33686831770196E-11i	6047.037530118705+1.408199614991087E-11i	6073.004008770374+4.405603711763721E-11i
-1.5708	5193.055176259858-0.3331516818765809i	5216.799157267299-6.105040465123208E-11i	5270.935606630315+4.476360951419485E-12i	5357.03521147803-5.625717794915518E-12i	5469.011595043479-7.653178273229568E-12i	5598.470243651035-2.8458357294988112E-11i	5734.719814056365-1.0401038966985882E-11i	5864.826474363303+7.015383977121803E-11i	5974.0754976649105-1.249346239243457E-10i	6047.576245315117+1.0569655049460152E-11i	6073.59336185756-9.794279279560812E-11i
-1.5708	5285.34822363342+0.3194704748844964i	5310.857357766694-8.850690547225472E-11i	5362.134460956069-7.185518034389572E-11i	5443.674028045674-8.014521590930332E-11i	5549.68018480438+5.024969215626598E-11i	5672.146289848991-1.3837560714046475E-10i	5800.876436507334+1.8001450366812872E-10i	5923.575388930681+2.8810509903739363E-11i	6026.3672072962845+8.6663896082683E-12i	6095.373798246195-9.476015612152136E-13i	6119.767663466168-4.902879882587793E-11i
-1.5708	5289.6395752495+0.10428972348730371i	5315.563683768779+6.451727798936045E-11i	5366.824254563109+6.10113585627949E-11i	5448.336235493602-1.6550386417398367E-10i	5554.303267125573+8.7933594596158E-11i	5676.717490107278-1.9127897817868585E-11i	5805.381432308985-2.1285225244849774E-10i	5928.000112908543-7.669495528421186E-11i	6030.704842272642-1.3747773279195786E-11i	6099.6380490173415-9.972034428820721E-11i	6124.002194940046-9.622202139442624E-13i
-1.5708	5335.1186969710525-0.039213779265793614i	5358.149345369402+4.974907709866471E-12i	5410.6352669519165+4.216261520245883E-11i	5494.1522213504895-1.4675573013717593E-11i	5602.839705664613+1.0912990011746334E-10i	5728.578611250281+8.12227999972061E-12i	5860.981871953012+1.4117903087299353E-12i	5987.440644417948+6.622257208112133E-11i	6093.607925632742-9.156498380911817E-11i	6165.011361602992-1.189457864763309E-10i	6190.2798166804805-1.0681961407983771E-10i
-1.5708	5343.870975078881-0.005566431708026708i	5367.771778695803+3.907322764566553E-11i	5420.290233536939+2.970231292979703E-11i	5503.864785673108-6.193072156013582E-11i	5612.63812081901-1.5553874492231268E-10i	5738.492124980079+1.422696899524563E-11i	5871.03559330769+3.1812998613817474E-11i	5997.64742531675-1.1796230591487668E-10i	6103.958544637308+2.4070181381647575E-11i	6175.467099801356+1.4548708556651974E-10i	6200.774451999828+1.8170783998004437E-11i
-1.5708	5495.69113101067+0.1498495285147131i	5522.654988022641-3.042624108719832E-11i	5577.076120248682+1.3805820698587888E-11i	5663.86905224013+2.4265938332573402E-11i	5777.189779604759+3.9205488671224916E-11i	5908.769003723739-3.3676225945918724E-11i	6047.431670646195-2.6420999113741453E-11i	6177.819018313364+1.3204935365169823E-10i	6284.313264608892-2.194951839904732E-11i	6355.160657120387-3.4416017089805736E-11i	6380.175018941513-4.35658713721251E-11i
-1.5708	5496.054411856517+0.013037116635799451i	5523.055703822032-2.5026283954314227E-11i	5577.481930511261-1.04436813982421E-11i	5664.283492544679-9.811134725833846E-11i	5777.616135078794+1.6680954768008426E-12i	5909.211204981093-5.090194800463185E-11i	6047.972109332605-2.3581120966570134E-11i	6179.175055864615-6.67617959329809E-11i	6286.589425490757+7.834210093405102E-11i	6357.83273076349+3.5061744990788843E-12i	6382.961326427177+7.321847581074945E-12i
-1.5708	5544.702244041651+0.10610996506410053i	5570.128828113098+1.946683195868644E-11i	5621.460142378944+5.640632920832337E-11i	5702.83662210011+7.291841135287415E-11i	5808.822726797251-2.017635490887784E-11i	5931.877716864785-1.5922891716408107E-11i	6062.658518914661-3.666409655071865E-11i	6191.0298462225865-3.640936220863148E-11i	6302.93908783694+2.8146383488195607E-11i	6379.671390036682+1.4882195064607868E-10i	6407.0312992376-4.649890855769661E-12i
-1.5708	5546.368279787781-0.13641859731007785i	5571.8713012336775-8.376290747227758E-12i	5623.218925213388-6.167922285205538E-11i	5704.675903693371-5.095049349136923E-11i	5810.771351353317+1.1005260421618084E-10i	5933.922878727921+9.604462132086782E-11i	6064.604604097561+1.2641519681879303E-10i	6192.173540364121+2.2514039485960697E-11i	6303.380206261866+1.4501113526872972E-11i	6379.9890860892465-6.833442893623911E-11i	6407.352391138615+1.2558805089037362E-10i
-1.5708	5547.87032501971+0.16741183568463552i	5573.923284746531+5.892575154363629E-11i	5627.54797952302-2.2935277645132847E-12i	5713.5471372155835+3.3029142748235507E-11i	5826.117929912618-2.308003800114621E-11i	5957.170640148503+2.274972127400547E-11i	6096.182982365589+8.232523413683377E-11i	6229.759882732966-4.817010740100217E-11i	6335.684991404602-3.722122931754414E-11i	6401.702464524077-4.102888239506953E-11i	6424.944115748296+5.309051504305657E-11i
-1.5708	5550.181978271455+0.19339474451935795i	5576.180938506252-2.8550421438029863E-11i	5629.8844942325-1.6705940265397246E-12i	5715.953126654093-5.419344546639185E-11i	5828.622864581945+7.598277024627152E-11i	5959.822636181267+8.438915011545437E-11i	6099.064692449276-1.0808433301686291E-10i	6233.249496590324-6.22437215142991E-11i	6345.05	6415.474487021465-5.941258100877675E-11i	6438.792866090578-8.330416539010898E-11i
-1.5708	5633.525750278404-0.1093833435356231i	5659.9957538626695-4.4321798118248996E-11i	5708.2528753901925-1.303277446028479E-10i	5785.082095494504-5.7467501454262184E-11i	5885.125667769431+7.57263490068721E-11i	6000.920544102242-2.421658792980946E-11i	6122.904278763694+6.593308112232748E-12i	6239.747588447088+1.8724316906114246E-11i	6346.470261575664+9.994892046565919E-11i	6421.689525840141+7.86854103488927E-11i	6449.059877632133+9.08270092592616E-12i
-1.5708	5646.018527820755-0.10728113459083352i	5673.035750978+1.226270878455859E-10i	5721.323432069375-4.332187649130742E-11i	5798.199515860846+5.667010091274537E-11i	5898.300264191215-1.242389877537033E-10i	6014.150046271069+2.8550224027151413E-11i	6136.146354717259+5.571900821147181E-11i	6252.649424452573+1.0092532865347828E-11i	6350.93483882704-3.354879036305506E-11i	6424.809157200298-2.4167427708092038E-12i	6452.196600889536+1.7347209518603274E-11i
-1.5708	5689.467383330734-0.08578409512523802i	5716.173352398502-6.1880515336407E-11i	5768.622794760606+4.521536225748133E-11i	5852.342268402986-3.6431590470571765E-11i	5961.799755752568+2.164905253041493E-11i	6089.205856859749+6.487513354429453E-11i	6224.37131831536+1.1849086982984452E-10i	6354.5732779831715+1.1485699738973033E-10i	6464.850391729203+5.669734197949119E-11i	6539.588473546914+6.0023809349467716E-12i	6566.158559201653-6.561883305633461E-11i
-1.5708	5690.741338287636+0.10657102314714818i	5717.420158640268+7.829633726989607E-11i	5769.989255484866+6.675240127424471E-11i	5853.924224143082+1.083754441098333E-11i	5963.713004226753+2.8412112511662403E-11i	6091.58709432815+8.624613510267944E-12i	6227.369258906651-2.923798773728815E-11i	6358.317170731601-1.718919976787557E-11i	6469.379711713329-2.2084314833890012E-11i	6544.753048218364+1.0801617944150621E-10i	6571.572933191488+1.2305665909600719E-10i
-1.5708	5878.997415453878-0.1866778821194999i	5906.9527378857365+1.9682146826941817E-11i	5957.998366955575-4.6614920161715766E-11i	6039.568261921667-7.60069650635704E-11i	6146.390948316776+1.5160597773533787E-10i	6270.9965859165895-6.923466116436513E-11i	6403.530033596379+1.2040766210353751E-11i	6531.535385556483-1.487605264787348E-10i	6640.007244705909+1.0246608925376529E-10i	6712.016153821964+3.443453909488861E-11i	6736.529930150619+1.6084638884139484E-11i
-1.5708	5918.986322352655-0.09895210440518197i	5947.3651539695575+7.986443751323878E-11i	5998.673237096345+9.743937575421369E-11i	6080.68	6188.092323577744-8.927528542964184E-11i	6307.309266218232+3.187409416772186E-11i	6429.9907244929245-1.4371645300764298E-10i	6547.82967990542-2.7807169647247998E-11i	6647.560114959494-1.1105871158837312E-10i	6716.641914129978-2.9277027041013974E-12i	6742.2849521504595+2.996123246069055E-11i
-1.5708	5943.963044843004-0.2364344140403983i	5967.422331851509+6.577069764709823E-11i	6015.287953242804-7.843354267421571E-11i	6091.653345562703-2.3988643180721336E-11i	6191.402713454772-6.634793286246457E-11i	6313.326840736749+4.2732988083097456E-11i	6443.791597655599-2.536681498107272E-11i	6562.391814275542+1.8395277770364743E-10i	6661.861652052692-1.8745582329330965E-10i	6728.968220268294+4.5443448075291356E-11i	6752.762682421464+1.0467055502978811E-10i
-1.5708	5958.5025809831+0.09689810697495455i	5982.029747229316-4.686104924568275E-11i	6029.950677249652+6.190837375839444E-11i	6106.410656894968+3.3948636139085526E-11i	6206.3	6322.520997840896-4.068375137849789E-11i	6448.3175205404705+1.1097609964655879E-10i	6576.630782217904+4.913260702739229E-11i	6686.303929836005+3.584634099351969E-11i	6760.9367581227725-7.570570568466723E-11i	6787.530623092977+3.358167684881373E-11i
-1.5708	6233.302227651968-0.16513450446842404i	6257.86805690549+6.796240102559912E-11i	6303.082109635549-1.0574171968120108E-10i	6375.246259504231+1.3293560077269115E-10i	6469.548347480224-3.648508439130893E-11i	6579.172421856077-1.0131060377453016E-11i	6695.193089060412-7.60196534894676E-11i	6806.545398786058+1.7106217553983167E-11i	6900.426706851784+1.103796768926206E-11i	6963.767539370898-1.1748125353521554E-11i	6986.221171479233-1.4927427144411638E-10i
-1.5708	6277.4003867272595-0.5126250005035842i	6302.320755772352+7.115299420532761E-11i	6347.81	6420.275388691459-2.3511295337678316E-11i	6514.8080038380085+5.603135068408961E-11i	6624.560971049138+4.8428471847890757E-11i	6740.601520595698-2.2871361679891096E-11i	6851.8721567080875-1.1678192029886876E-10i	6945.604679345463+2.7105051971710656E-11i	7008.799983027035-2.6520090647591016E-11i	7031.192680713016+6.154782802146847E-11i
-1.5708	6278.984833988986+0.093934327545493i	6303.983258220572-5.937119617296012E-12i	6349.510928785187-2.2305281196808387E-11i	6422.001793014107-7.317241631093179E-12i	6516.542859177239+9.223262641616293E-11i	6626.290829442758-1.5214580757590023E-10i	6742.321510586549+1.6735058235619246E-11i	6853.583474695439+1.059504500324707E-10i	6947.310960682543-6.571988805781424E-11i	7010.504282341265-2.0804483991270054E-11i	7032.896531496367+1.3405466495394552E-10i
-1.5708	6291.646861708063-0.03940947369643982i	6318.048002253722-2.0794780196489058E-11i	6366.052985883188-6.182985241067013E-11i	6442.989460852607+5.722674921418148E-11i	6544.055735537444+5.199221013665504E-11i	6662.278981389927+2.550090730841514E-11i	6788.338406685118+9.879055317652859E-11i	6910.385071875146+1.0851923084823583E-10i	7014.2515099443+8.252675007749413E-11i	7084.924309727769+3.126453659036177E-11i	7110.107450514943-6.19491285512961E-11i
-1.5708	6292.039444404699+0.15833070314704753i	6318.40013631269+1.0792602997242455E-11i	6366.3945563244115+1.1643123196033856E-11i	6443.3618403614255+1.778375154801761E-12i	6544.51012300785-9.45704650729777E-11i	6662.870643777933-5.333226805748789E-11i	6789.1284155435405+3.9658200066624846E-11i	6911.428771609558+9.303857389748823E-11i	7015.57188936692+4.8357745703074083E-11i	7086.473773973566+5.310118452496887E-11i	7111.748165641332+1.4156718683108048E-10i
-1.5708	6619.525405302312-0.19117496240190474i	6647.478846377661-2.407967963899464E-11i	6693.145862225006-3.906303556748955E-11i	6766.2109321657+1.732350876448368E-10i	6862.038565048625-1.1501710952030481E-10i	6973.9726890042+2.0495069476046294E-10i	7093.134980936606+7.927919632586188E-11i	7208.2649250210825+2.9064816074138163E-12i	7305.994125431336-4.9962238322310545E-11i	7372.3193954876715-2.2448346977363475E-11i	7395.913320865089-6.935806947451939E-11i
-1.5708	6627.06278130281-0.07493685833665743i	6655.643877737839-1.7476907535165647E-11i	6701.344344158947-3.028315616044351E-11i	6774.458953827873+1.968974663081654E-10i	6870.341518294934-6.069728327532938E-11i	6982.319096327053-1.689540870226779E-11i	7101.491381621235-2.792034469893387E-11i	7216.578258833578-9.570283014026877E-11i	7314.212093240058+8.47219018943842E-11i	7380.43081397204-7.02035175542026E-11i	7403.9768128064-7.245491516674663E-11i
-1.5708	6810.735083975979+0.20165127364541321i	6833.396766718632+1.889960741050982E-11i	6876.329404348742+3.162366125640833E-11i	6944.976273057069+4.696905643698527E-11i	7034.91517074905-2.436594663426973E-11i	7139.80869792689-1.2773182220356627E-10i	7251.243031978947-5.055713866411465E-12i	7358.631427161742-1.2498095565321304E-11i	7449.537890660265-1.4527791170066998E-11i	7511.082167914125-9.061297346300719E-11i	7532.943188749746-1.3853391383721892E-11i
-1.5708	6818.1159247557625-0.14425091905833318i	6841.220939083008+2.2680038303691137E-11i	6884.131794255964-7.535244790743302E-11i	6952.731319793347-7.339335911402395E-11i	7042.580689704558-1.5812298750147917E-10i	7147.320974033884+4.69485172555528E-11i	7258.518759079372-2.7170175779288648E-11i	7365.58601171238+3.5912412897874096E-11i	7456.129213298986+9.115606986054805E-11i	7517.369253141925+1.144093060165492E-10i	7539.109252027932+6.813638251970127E-11i
-1.5708	7123.17481654406+0.018331449331049122i	7148.842460208515+5.114709512853753E-11i	7192.006879389584+6.365447907714347E-11i	7261.118770690708+5.013743383679357E-11i	7351.845284072216-4.938256482690369E-11i	7457.916315578123-3.318714055415363E-11i	7570.907192145198-1.851374945656091E-10i	7680.084160873818+3.269916229458945E-11i	7772.705956522882-9.91282718719314E-11i	7835.498271975227+1.1381223631730148E-10i	7857.815648617174+6.522972992043307E-12i
-1.5708	7124.279175082146+0.2872833269075042i	7150.666111601013+4.349596605188378E-11i	7193.820434826104-3.401442644677075E-11i	7262.913879397398-3.0736658737755886E-11i	7353.61086408904+6.301822268194755E-11i	7459.637276297759-3.709337171807112E-11i	7572.564432119033+1.1440752138306638E-10i	7681.659129280311-1.2393311001293184E-10i	7774.193235181848-6.876011134658989E-11i	7836.919061397941+9.876570892710112E-11i	7859.212583316435-5.987649182007269E-11i
-1.5708	7368.20087909527-0.11057416935758357i	7390.118736249698-7.122365092527334E-11i	7430.770627319887+3.0886863639400766E-11i	7495.796820002672-6.181124294188617E-11i	7581.028227214476-1.0930530583304118E-10i	7680.457609858848-5.829548330746895E-11i	7786.077675989917-6.639373517821094E-11i	7887.806537855895+2.0881892234011302E-11i	7973.841019430658-3.5197592508822264E-11i	8032.03013224353+3.663219483267741E-11i	8052.688569619883-3.6525416594605535E-11i
-1.5708	7683.858137035845+0.13247522292830885i	7709.00764503077-1.110436908792089E-11i	7749.374176765806-8.293091835701014E-11i	7813.880362723105-4.8882691915359894E-11i	7898.25754095231-9.904671402820104E-11i	7996.305211284043+5.6157995441427566E-11i	8099.722039823487-4.5725388954045904E-11i	8198.140053636527+2.690010331977607E-12i	8279.805197585236-3.710499511283781E-11i	8201.157489962692+5.016408671547894E-11i	8167.32815228785+3.584366041885308E-11i
-1.5708	7684.5228589164435+0.5941029925640081i	7709.370208515986-5.239524250627431E-11i	7749.728533599339-3.3595342955066165E-11i	7814.220229110857-6.945219457056537E-11i	7898.575984082122+1.1417351716931065E-10i	7996.596130392977+3.690619707838674E-12i	8099.983940484683-2.4431627929167997E-11i	8198.378523415131-2.3533650656461784E-11i	8280.023620490098-7.669697602022164E-12i	8230.023238563035-1.5568983818274086E-11i	8196.362945792913-5.593934038992058E-11i
-1.5708	8036.70720596653+0.2214164220486798i	8063.969740458809-3.634885291700178E-11i	8102.184378777817+1.0285664605176487E-11i	8162.145229660129+5.6168895338403124E-11i	8237.691143206748+3.791703472421945E-11i	8318.832555959652+6.053605739291589E-12i	8382.4941166371-6.288869698668431E-11i	8389.23	8297.864077774075-2.590317863639783E-11i	8230.030803483392-2.018127454390562E-11i	8196.371933061355+1.303902926803843E-10i
-1.5708	8348.17603422577+0.04801501680448072i	8352.59908220177+3.902616386736863E-12i	8355.914808139987+2.4084885168233953E-11i	8361.10249634666-7.821016275778334E-11i	8367.684312546011+6.527778707140167E-12i	8375.048356882313-3.1435021792865346E-11i	8384.223079124366+9.678860668222663E-11i	8391.322998556408+8.743992793986442E-11i	8326.261563486436-3.563973278360569E-11i	8258.79120722059+6.79505279379943E-11i	8225.292660253594-4.7895067072863606E-11i
-1.5708	8351.805277958169+0.1980933893749178i	8355.963449259438-4.826949937419128E-11i	8359.284998649075-1.4297797931473077E-11i	8364.478814590404+5.946429716834802E-11i	8371.060973067995+1.5423863182350774E-10i	8378.41515816406+3.6588024704634486E-11i	8387.604491370972+1.410811405103581E-11i	8399.492842882135-5.853921475534539E-11i	8326.2931281557+1.9129049352786235E-12i	8312.212587245542-4.565424915318831E-11i	8279.189652083815+3.5786526966086963E-11i
-1.5708	8358.998119399701-0.0611461073181829i	8363.293068804713-3.634269429281332E-11i	8366.639947169706-4.776057776033826E-11i	8371.88	8378.517481580226-2.7614083850538885E-11i	8385.93869780399+1.5285660461803034E-11i	8393.397686979339-6.75682835494454E-12i	8399.81451615461+6.03103593771545E-11i	8354.318080295938+7.854448315159907E-11i	8312.273617251163+1.3913549009780275E-10i	8279.249023667577-2.6840217470730163E-11i
-1.5708	8359.280500438004-1.3770728314542646i	8363.526890609757+1.9923955208612094E-11i	8366.877708659516-4.012973521783662E-11i	8372.122438544446+1.773184549323374E-11i	8378.78326454429+3.4971287826667246E-11i	8386.264261972881+3.0410889667124044E-11i	8394.39	8404.72	8391.458402507564-1.5583842326380426E-11i	8333.630385249107+2.7838720198458793E-11i	8307.854547972938+2.3001358827987427E-11i
-1.5708	8363.683889229564-0.1994904686149641i	8367.970050799728+1.3974816727746114E-11i	8371.31069963832+2.1488576319510748E-11i	8376.537494240138-4.339335872592133E-11i	8383.168601798554-2.4720344867794145E-11i	8390.584931450629-4.8988027996058674E-11i	8398.06941253093-1.0547713395762531E-10i	8409.28620968832+1.4516372167156073E-11i	8392.738320199911+1.1011667842420522E-11i	8333.870347027523+4.21911184185618E-11i	8307.908198569008-6.561071307862337E-11i
-1.5708	8370.586198703662-0.24028690971354608i	8375.740982754138+1.8990389508011085E-11i	8379.23161684222+1.0089946681186385E-11i	8384.757086342432+7.2264939070240115E-12i	8391.97323259489+6.691562586833766E-11i	8400.840237521166+1.3801106324827504E-11i	8415.935498920557+6.308290817035652E-11i	8434.08818828276-9.935947843941757E-12i	8398.952005783116-3.5479027266696077E-12i	8340.738223371882+6.4794937788172E-12i	8352.623666710719-5.821394928735547E-11i
-1.5708	8392.580768891014+0.19620324012974183i	8397.76841032185-1.1404128094148754E-11i	8401.210971279388+5.106793463350626E-12i	8406.604757189212+8.622276805359291E-11i	8413.465421135892-6.643017518001767E-12i	8421.175120700394+4.9348359631562496E-12i	8429.031599475215-3.8599439706492273E-11i	8436.167321701376-2.4525356476073862E-11i	8402.100375077343-2.293168747338833E-11i	8340.926374515198-1.2820003615308153E-11i	8352.822006962107+4.354959752160848E-12i
-1.5708	8392.768202907973-0.39605583145793366i	8397.943048909363-4.203277546042108E-11i	8401.41	8406.855446580681+5.0259861928094915E-11i	8413.827371965715+6.136481980818441E-11i	8421.840606041123-2.052973113668538E-11i	8431.58438482657+3.233734646654081E-11i	8447.883807633545-3.2187295978605733E-11i	8408.581281331177+2.7893717152258344E-11i	8399.82936188898+1.860068393219668E-11i	8388.050961200503+7.294037778725951E-12i
-1.5708	8490.896533235647-0.1937642470901153i	8496.397765150854+7.307662714408644E-10i	8500.263692031469-3.464888547586661E-11i	8506.416112249013-2.7869642215109204E-11i	8514.445995695714+6.409315082417309E-11i	8523.815577844629-1.4843145982297647E-11i	8533.738747995747+1.2970362077921348E-11i	8464.826591235711+3.007192404293234E-11i	8414.605481789156-1.7718988285855563E-11i	8404.749025422214-1.968388910849352E-11i	8388.151973335061+2.3463940866790468E-11i
-1.5708	8500.569466831135-0.03267860153473949i	8506.207021510107+9.560148393052366E-8i	8510.15818450685+7.983110943761094E-12i	8516.45115256548-1.3326219451730807E-11i	8524.66214186338+8.428081310147662E-12i	8534.158774200043-3.955509188721645E-11i	8543.253225571914-6.337594020806133E-11i	8472.761272088095+2.7350620534540866E-11i	8420.788986129552+8.292088379101335E-12i	8411.146984455123-3.7739258693512085E-11i	8389.85660517463+4.331225918471376E-11i
-1.5708	8506.504020342136-0.11473466912471866i	8512.184636579685-1.4179561551633005E-8i	8516.174076083786+2.7284743922767823E-11i	8522.536731318005-4.072964111840323E-11i	8530.86240571838-2.5723565766208303E-12i	8540.5554913312-2.052708465668659E-11i	8550.04989109083+6.0496467876958434E-12i	8472.797244209418-8.268737841535966E-12i	8421.266679171174+3.073049626229399E-11i	8412.492977681211+2.3716866310949897E-11i	8401.034529926439+2.6399929202150348E-11i
-1.5708	8513.211153468734+0.14138547883680103i	8519.772157657493-3.222091405455353E-7i	8523.95643735371-4.300132593883702E-11i	8530.667624186308+8.655178123251119E-12i	8539.52772485174+1.2314856378321117E-11i	8549.947341679512+7.528470706075541E-12i	8559.934775114474-4.538581963927622E-11i	8498.638745460155-2.8140255018086127E-12i	8436.971477443205-2.0587806898142387E-12i	8415.97794302734-2.611893654330716E-10i	8405.897706261463+2.62320013772798E-12i
-1.5708	8517.131062043463+0.08377225993983316i	8523.939903848246-4.452945568379233E-7i	8528.025831502739+1.5979857338027982E-11i	8534.559688297735-1.723951553365343E-12i	8543.155559506176-1.9347351637630416E-11i	8553.30324094378-2.3309738990657043E-11i	8564.20078035398-1.6927305650926849E-12i	8543.582233796285+1.2668418934888742E-11i	8437.755503895844-4.0629964138617665E-11i	8417.168802005637+6.408421036815878E-10i	8414.14116861594+1.550158144943665E-7i
-1.5708	8537.42174217427+0.048172384409175484i	8544.036073846122-3.774062601286096E-7i	8548.633048591993-1.869990054690328E-12i	8556.019638234173-4.246335997784998E-11i	8565.777416441984-3.767119363559786E-11i	8577.263925842233-1.6157713344152323E-11i	8589.044221069273-6.246744433596769E-11i	8555.271170819111+4.478835133155528E-9i	8444.93757623558+6.223086926584414E-11i	8422.0669174133+4.845290040782488E-10i	8414.191998339931-2.7538796713667874E-7i
-1.5708	8550.554945369902+0.3168731985307434i	8556.970297878866+1.8970923991215714E-7i	8561.306507579515+2.0007662347595897E-11i	8568.274291575306+4.9475820186512805E-11i	8577.515912476189-1.1610275384335587E-12i	8588.564925187216+2.3739073629794708E-11i	8600.67119371837+8.040291931918461E-11i	8556.072103758972+7.188495051885743E-11i	8446.690490915053-1.749623418278881E-11i	8422.33414906852+1.1444802639844095E-10i	8416.540901846278+6.863950882608883E-7i
-1.5708	8560.110488639859+0.1268265106743219i	8567.417920017886+1.7561145634672617E-6i	8572.75	8581.611904234169-4.8287878349193745E-11i	8593.980020196008-1.9410254569739642E-11i	8609.45624025971+1.6983395428106025E-12i	8625.987723010528+4.321032596333771E-11i	8562.241066018993+7.4435736248691E-9i	8502.901938037034-1.67115547537052E-11i	8430.141241347199+2.1557742150714036E-11i	8416.588675255709+2.4468667127070834E-7i
-1.5708	8607.250562716668-0.2951915198469844i	8613.415259254089+1.853816508255969E-5i	8616.833055587678-3.031341329460437E-11i	8622.1925100972+1.532072513157066E-11i	8629.017908939668+5.150643037565693E-11i	8636.69810464142-3.658503341473968E-12i	8628.178997399578-6.472633179667716E-11i	8564.771180751362+1.9278284272626137E-7i	8516.947091600272+2.7513822821444426E-8i	8447.08117148576+3.519678056489079E-10i	8417.467894376907+1.922283172569851E-9i
-1.5708	8611.280961447424+0.467784805552834i	8618.362381688472+3.0033581889554263E-5i	8621.88429260476-1.003781433195082E-11i	8627.408923893732-8.344079106812025E-11i	8634.437270831328-5.838855847393278E-11i	8642.297362785715-4.6431950894542004E-11i	8644.519058980895+9.552578289136096E-11i	8572.316760452653-2.0314597831488295E-7i	8517.036750089-7.85476039859863E-8i	8447.94756009348+5.48668596945636E-9i	8425.9749299899-4.2910436202185124E-11i
-1.5708	8615.202478597552-0.05770042201892987i	8621.437913549476-4.896722223559496E-5i	8624.833028054914-1.358211485003678E-11i	8630.154412667187-7.686133922740195E-11i	8636.924504376017-2.2657998845360308E-11i	8644.51900135839+2.4589150701164596E-11i	8649.721077931612+2.5371629676635685E-12i	8573.552184055347+6.237344286888857E-8i	8520.546563582117+6.498123775386858E-9i	8449.829613417358+2.553812376564315E-9i	8448.992947193494-6.754615218305367E-12i
-1.25664	0.0010145004233037187-5.7511146697383454E-5i	408.20381939331224-1.1046895082517725E-9i	810.9785731035985+7.002827490082416E-10i	1202.479985605376+6.615276032032209E-10i	1576.006610971889+6.186609691936625E-10i	1923.5269616452276+1.3387882478453723E-9i	2235.2354206491086-3.4451805236945454E-10i	2499.334287737841+1.8008484621457872E-10i	2702.456034535632-1.0964690991123029E-10i	2831.2819180312003-2.2859251352242632E-10i	2875.532875422309-3.552550195823834E-10i
-1.25664	695.7770743268802-6.973005819839167E-4i	809.964786328625-6.302811230108101E-10i	1071.268771103305+8.809584305736663E-11i	1391.6761787142893-3.4391298625250584E-10i	1725.0622156204765-5.049323200174452E-10i	2047.8265829353081-4.0012382988241954E-10i	2343.4619419520245-4.3812957581480246E-10i	2596.973050740753+2.4014736775130905E-10i	2793.3517049422335+5.0141044529754345E-11i	2918.413960093111-2.63462805788587E-10i	2961.45362804788-7.016756598991849E-12i
-1.25664	695.8532233751431-0.04775828884148545i	810.4962187060845-2.328685150515132E-10i	1071.674810029535+9.658511051136818E-12i	1391.994151961342+4.57551043298475E-11i	1725.3248298337521-2.7234364307420826E-10i	2048.0542499926287+3.1343289255552164E-10i	2343.667343830002+1.8626649857340558E-10i	2597.164425285365-4.836217359975858E-11i	2793.53465168548+1.3492340369985006E-10i	2918.5924645321174-4.267442404712607E-11i	2961.630754454189-2.6934269068601193E-11i
-1.25664	984.1431998977453-0.007548248824375777i	1070.7072534784993+1.2579097847742205E-10i	1280.0438427686036-4.851887119387485E-10i	1558.378298823924-2.4790309996827555E-10i	1862.4913060417175-7.876665841335781E-10i	2165.2350564819963-3.70030287696862E-10i	2447.1177774469074-1.0329169828750824E-10i	2691.2686132204453+1.4583779074753585E-10i	2881.5696318933533-6.482946375458257E-11i	3003.20250925313-2.0854396777893138E-10i	3045.133015261855+1.0042246314072618E-10i
-1.25664	1359.9499339161657+0.01731824054816363i	1428.010273519976+9.033303259403891E-11i	1591.235656398582-2.5821482564042103E-10i	1822.969108537391+3.77427286403977E-11i	2089.2743488421424-1.3729363685670895E-10i	2363.5176504508668+1.863627555384698E-10i	2624.547630790053+1.1581065994938922E-10i	2853.8759473387113+7.372810513426092E-11i	3034.245941545395-9.783184422060646E-11i	3150.150757533826-1.5957560130647836E-11i	3190.206679190211-1.0953810686244658E-10i
-1.25664	1360.0782524516706-0.03047936242573844i	1429.5871024210562-1.601026601409482E-10i	1592.65480965115+2.405460369724195E-10i	1824.2136115323121-3.087912912032409E-11i	2090.3669774603004-1.403065285973113E-11i	2364.490730363153-2.98593733686448E-10i	2625.4311430222456-3.6434721311317096E-11i	2854.695104766147+8.720583242153012E-11i	3035.0218485168525+1.0470446117138957E-10i	3150.9017284505007+6.868841114764431E-11i	3190.949497068496+1.57164202095571E-10i
-1.25664	1527.9533300883204+0.019635265158408185i	1590.5880055783791-3.21305162594606E-10i	1738.7600773293502-1.0203268309281708E-9i	1953.2830252777494-4.850120133800552E-10i	2204.169011186356+1.6513820573404887E-10i	2465.9789216388176+2.2870052542295338E-10i	2717.522250069587+3.7163258387733323E-10i	2939.946809361712-5.269054193757712E-11i	3115.642035522462+8.827190477338565E-12i	3228.843429315085-2.9816546053984465E-10i	3268.0150075686956-2.0231221505929785E-11i
-1.25664	1528.1018839173469+0.036396965319261926i	1591.6014497384278+3.4596839242878804E-10i	1739.6830546914418-6.43336885401481E-10i	1954.0985829624037+3.4037235809035864E-10i	2204.884359760347-5.727815966158956E-11i	2466.610137844567-1.7748923252326972E-10i	2718.08654150052+2.985449841500081E-11i	2940.460188285317+2.4145136225489136E-12i	3116.1193383646523-7.816861197774803E-11i	3229.299021917335+2.123260533963604E-10i	3268.463326253214-9.82586237971495E-12i
-1.25664	1876.7316318448493-0.09120647698155458i	1936.4186091108397-2.407927089334913E-10i	2060.7770025986583+1.682587537579452E-10i	2246.124207112539+1.3974134399643904E-10i	2469.1573941444044+8.64668327329973E-11i	2707.4282475880254+1.6851127736489682E-10i	2940.46880079048+8.284141227262827E-11i	3149.2183734008086-2.637005437397238E-11i	3315.6072062275543+5.999226803570165E-11i	3423.431978795384+2.8930598048254453E-10i	3460.8486428732417-7.58702871045977E-11i
-1.25664	1876.7785147368384+0.07655638095504035i	1937.6656347757305+2.7284772641393874E-10i	2061.948276644503+3.150828534488632E-10i	2247.198211583768-1.3941324133936175E-10i	2470.133874170399+3.2027488636477586E-10i	2708.318585173008-4.321825808132421E-12i	2941.2888054786326-3.441988562548155E-10i	3149.9846930116064-4.7093723934252066E-11i	3316.336009674653+1.7492589628795335E-10i	3424.1386813694066+4.4640924178251124E-10i	3461.548055872321-1.6491824654446664E-10i
-1.25664	1924.243781870321+0.02769607871346495i	1979.5793540495633-2.4097483847722E-10i	2100.7242319142833-1.3072761009412403E-10i	2281.8175042817898-5.1025852715313075E-11i	2500.386424410971-3.066213030410436E-11i	2734.464278317414+2.617643178762601E-10i	2963.8076299965437-1.4331535481137836E-10i	3169.4722197365013-1.3935842161159254E-10i	3333.4969295413734-1.3744243052497841E-11i	3439.8137514666273+4.856012680388095E-11i	3476.7090841269614+3.474620238822274E-11i
-1.25664	2002.5631057701185+0.07250620242834509i	2060.143048241299-5.563437706844304E-11i	2177.5557466941077-1.7219637084690685E-10i	2353.895519607619-2.5532363061613493E-10i	2567.806438217101-5.044182368308605E-10i	2797.952278813016+4.8180835972587797E-11i	3024.318048682591+2.3043603580652034E-11i	3227.950788618273-5.1423873853245534E-11i	3390.7527712779206-4.1549758497386104E-11i	3496.4594996896403-1.614235138150901E-10i	3533.176536636491+4.358835367757413E-11i
-1.25664	2002.7148402517148-0.03763618651244137i	2060.1783629459583-6.50486149403741E-10i	2177.5863590949257-4.949761979192614E-10i	2353.9204886494795-1.829166374147647E-10i	2567.8269165106008+4.455213217738202E-11i	2797.970694068652-1.7260466994954953E-10i	3024.3363797941197-5.1490509206286655E-11i	3227.969542713152-6.956829830158494E-11i	3390.7715248433515+1.129890571547329E-10i	3496.477863636265-1.6366870485073744E-10i	3533.1946670526922+2.636531901242096E-11i
-1.25664	2321.157549947946+0.025090132474789716i	2375.1260642379843+2.3703534137021457E-10i	2477.8139272041194+3.5101575937852E-10i	2634.3704026631767-1.2522946807185027E-10i	2827.442460017044-4.6176422399237037E-10i	3038.326270485787+1.395045271467969E-10i	3248.341232865823+5.4765973786078076E-11i	3439.078012927259-1.7891887946871217E-10i	3592.618640081949-3.3086325895386197E-10i	3692.7531207327047-1.0148885882133548E-11i	3727.6099503651394+5.1598271173427326E-11i
-1.25664	2321.665166397474+0.0048549859076989135i	2375.957600266859-1.5455621982446894E-10i	2478.616392835959-1.519724691645086E-10i	2635.133314378966-1.1022731636170405E-10i	2828.1631527407094+2.753507928302599E-10i	3039.007356026942-1.4316549861991767E-10i	3248.987894027195-2.7049106599148495E-10i	3439.696336935868+3.360822565192812E-10i	3593.2152280934642+5.238908446996521E-11i	3693.335622219417-3.2914137747214076E-10i	3728.1875041569756-2.7471878755772385E-10i
-1.25664	2664.974193907333-0.08321248895090831i	2719.536419473644+2.846807292054887E-10i	2810.3703798148317+2.924089812004976E-10i	2950.443976697816-8.342135972020503E-12i	3125.5061649099407+6.201962292035617E-11i	3319.23	3514.3750254214856+3.146358202228634E-10i	3693.2875271815515+1.5740385292857214E-10i	3838.3506183355416-1.0706609227206899E-10i	3933.421745926691+1.9271586874442104E-10i	3966.5990009416205+1.4575208586288343E-10i
-1.25664	2897.4221171741074+0.0030577231754651832i	2935.6160927378282-5.986816682435916E-11i	3021.2073868957846+1.1957731736134474E-10i	3153.8904046035204+4.051208962421002E-11i	3320.777314768737-6.14675961221914E-11i	3506.66153937321-7.711819996368514E-11i	3695.051718644722-1.0195996888227457E-10i	3868.665205031498+7.793714632609836E-11i	4010.0128553054496-1.674149015660981E-12i	4102.917114799646-3.8032198771924205E-10i	4135.38690210995+1.6472231013098772E-10i
-1.25664	2897.8523623314127+0.02603506886479415i	2936.406188360334-2.10857978334021E-10i	3021.9731431792543-2.676810409773534E-10i	3154.6207460503665-2.4139700070014653E-11i	3321.4665848182444+1.1976997360297969E-10i	3507.308872715472+1.6409137636172308E-10i	3695.6598832185027+1.07314592741145E-11i	3869.2396414198174-2.3801441592077545E-12i	4010.5611500574905+1.9563128219347114E-10i	4103.448734300367-2.2254065528294838E-10i	4135.912771651948-6.436115931388284E-11i
-1.25664	2981.080973337036+0.16360441785125998i	3018.990851393353-3.0030741066236323E-10i	3102.3473360072367-1.0568526250591194E-11i	3231.8066000569343-5.6461963420451266E-11i	3395.0106485384727+3.2462394088436747E-10i	3577.220841450643+5.777579847703322E-11i	3762.2902917259275+2.36215256480019E-10i	3933.162173302034+2.7118366339668696E-10i	4072.4834772996924+2.0134911529693666E-10i	4164.150564407598+1.6613970371580958E-10i	4196.205142072019-2.0213079357375808E-10i
-1.25664	2981.7073965255527-0.11628415299086063i	3019.670245071346-5.843188212616296E-11i	3103.010467495701-4.5883048278553746E-11i	3232.4462857374087-4.268964011571124E-11i	3395.6235101261896-2.809435152990496E-10i	3577.8067121072286+4.3251810850210695E-11i	3762.851142000874-7.996331730300012E-11i	3933.701227863357-6.185730933973172E-11i	4073.0049891221383-2.5094779019575904E-10i	4164.660277554016-1.328214810936355E-10i	4196.710623966865+2.540225964196289E-10i
-1.25664	3205.5591161176535-0.15876986677074095i	3243.982602998007-5.820703698359185E-11i	3321.759529239972-1.3499094197201935E-10i	3443.073776098902+1.7034744043620148E-10i	3596.823687913341-1.3932255691553006E-10i	3769.4241774822613+1.2183617717282817E-10i	3945.6245442529994+4.9283358768286584E-11i	4109.006451777875+1.896083481944283E-12i	4242.662316309829+7.160387816802389E-11i	4330.7991198455875-6.980181272916976E-11i	4361.654058900734+1.9465142399175835E-10i
-1.25664	3205.9974923434697+0.12416094655397815i	3244.151837998295-1.7195230843054275E-10i	3321.925520982998-6.481095481419982E-11i	3443.234804055387-8.331769069508757E-11i	3596.978548414532-7.629102062238657E-11i	3769.572232508776-3.2908145608557825E-11i	3945.7657678768387-2.2820806369833866E-10i	4109.141487865147+4.44976835927082E-11i	4242.792468659012+1.5597485470043623E-10i	4330.926188705754-8.22893832935755E-11i	4361.780082330142-9.87556972551643E-11i
-1.25664	3424.1733671974443-0.03882805150954411i	3465.5141854909175-1.5222626854030157E-10i	3539.595679714165+1.2875913407015092E-10i	3655.5520940571537-3.110052669750154E-10i	3803.1742033545997-1.1396647192296218E-10i	3969.7100809673557+1.4700467518909087E-11i	4140.5439431896875-6.150538841857834E-11i	4299.65307204528-2.4661745381532138E-11i	4430.30118719785+6.211108215196349E-11i	4516.692697893801+2.659857248361456E-10i	4546.981549247668+9.457477770026477E-11i
-1.25664	3424.889337393118-0.22187412515155303i	3467.009322631695+2.411321735406656E-10i	3541.05193378396-2.7457664967109632E-11i	3656.949836608443+1.6496747125117127E-11i	3804.501080744815+1.5083742746901576E-10i	3970.961046594356-1.9383238279389146E-10i	4141.720482843564+1.2298815013823507E-10i	4300.762502178035-1.9571510226673905E-10i	4431.356450253273+2.7769763831957326E-11i	4517.7123200849655-1.1182869344637355E-10i	4547.988670794426+4.129176382170624E-12i
-1.25664	3466.4125818864613-0.42588041173399044i	3506.8437764925957+1.1201096043956295E-10i	3579.406594500721-1.8973021545834575E-11i	3693.0630554375125+9.68273024476654E-11i	3837.8779610763236-2.2669945852713505E-10i	4001.385722174708+2.0133654013589826E-11i	4169.240044301961+2.4360800220644983E-10i	4325.667942642536+9.491695674950618E-11i	4454.169158931219+4.1368435530243727E-11i	4539.163396006954-8.768507821067999E-11i	4568.966039862286+3.9012112247628653E-11i
-1.25664	3466.6461429742703+0.0059664321714855565i	3507.757150937422+1.0149516427793505E-10i	3580.296761652191-2.6103060645497876E-11i	3693.917415364403+2.071686825485337E-11i	3838.687243488165+1.584407400511008E-10i	4002.1441378092686+7.190576436453888E-12i	4169.945385876694-1.8378164595704424E-10i	4326.322199666462+8.481085982852154E-11i	4454.779716107841+2.630938659720757E-11i	4539.7439748391835+7.857021366152052E-11i	4569.535881522449-2.0379311738060146E-11i
-1.25664	3496.004269389193+0.01956783729261643i	3537.7017815939653-9.908291143758838E-11i	3610.3487299947956+1.6455244926674812E-10i	3724.180049489549-6.513462078822164E-11i	3869.2928452957276-2.981128924542699E-10i	4033.237664418735-2.54764949677147E-10i	4201.653431423033+1.3895728188610136E-10i	4358.7112349336685+2.0694999302208534E-10i	4487.811116380454+4.275581960449869E-11i	4573.243945359863-2.262136846748508E-10i	4603.208776506784-1.6084443215119045E-10i
-1.25664	3496.705164055501+0.17193260862430707i	3538.1247688583653+2.8892542208158685E-10i	3610.757742187947+8.711583803177395E-11i	3724.567863775767-2.487106553810281E-10i	3869.654755691782+1.3062096488249203E-10i	4033.571652659634+2.2171357050217637E-10i	4201.960073293888-2.173469020628243E-10i	4358.993524917703-1.3780684873858122E-10i	4488.074224712119-9.831168546688883E-11i	4573.494798849293+1.2203912539816474E-10i	4603.455420077158+4.406774519444186E-11i
-1.25664	3691.2312849985556-0.08565626811425403i	3732.8553758953085-5.4597224288548913E-11i	3801.7473485131995+6.018332945607765E-11i	3909.961610401252-5.27011108232684E-11i	4048.347648757674-1.0479079901279161E-11i	4205.219111631079-1.2208371706504074E-11i	4366.885571421888-1.565499287641859E-10i	4518.068132135602+3.232708139752878E-11i	4642.609473489856+1.1120042553379473E-10i	4725.1481838570035-2.9706328322066584E-11i	4754.119655182602+9.351274930694452E-11i
-1.25664	3691.9474450751904+0.020012074945537486i	3734.0463379401326-8.187844208062012E-11i	3802.919301239745-5.165997610119936E-11i	3911.1047063071264-7.061541881405424E-11i	4049.455351334075+3.8142774606662E-11i	4206.288281942884-4.64393911153365E-11i	4367.916242511776+2.3370233667586432E-11i	4519.063410473848-1.3947604717547248E-10i	4643.575722172571+2.8009237668495632E-11i	4726.09514306564+9.696324268937372E-12i	4755.059822701573-1.2473137521832137E-11i
-1.25664	3926.6363389680655-0.23432228496088478i	3970.350058083154+8.511184202344993E-12i	4035.5751515017428-8.291682748611928E-11i	4138.3049104075435-1.6730993891665748E-10i	4270.140363986243-1.1098631872504335E-11i	4420.174679843169+1.0172475996557832E-10i	4575.409429525777+1.3467995046997565E-10i	4721.115064308736+1.4724882926926337E-12i	4841.524879542452+5.896525250980522E-11i	4921.513827113061+2.57117109265062E-10i	4949.626159962614-1.8879625838919167E-10i
-1.25664	3927.2156632022666+0.10579923606440708i	3971.334355457491-1.046236944103161E-10i	4036.542361182273+8.297337697506866E-11i	4139.246122070806-1.9305817254559265E-10i	4271.049728992369-5.944868838499478E-11i	4421.049688726548+5.822899447465111E-11i	4576.2508064003005-7.385589464494021E-11i	4721.926496535716+7.081873168782666E-11i	4842.312678703596-7.852953401362713E-11i	4922.286464804594-8.030767054659935E-11i	4950.393569980406-9.295777037782337E-11i
-1.25664	4118.782313030107-0.01695829234097569i	4152.809707526017+1.5979527719957267E-10i	4215.652654069843-4.9651488308904955E-11i	4314.812181621391-3.777335803847171E-10i	4442.377390967264+1.3161782151636076E-10i	4587.957846522056+4.9799583873387255E-11i	4739.02041877702+2.287839401449061E-10i	4881.20310346527+1.3731976700747027E-10i	4998.987334812721-1.1101216306107882E-11i	5077.376722890175-1.6396579575138555E-10i	5104.954766989385-3.2909171107193887E-10i
-1.25664	4248.530485019755-0.07926832549206382i	4280.519172372495-7.373746004561132E-13i	4342.351062746874+4.3665514672318054E-11i	4440.021507271904-6.358408045321348E-12i	4565.855471535044-1.818111606621755E-10i	4709.703666665823+1.0513944728315545E-10i	4859.233360387251+1.1207168784642786E-10i	5000.213246896341-1.0620776963117136E-10i	5117.175121539227+7.154102498901248E-11i	5195.104457049043+2.8957593887144896E-11i	5222.537283060266-2.6072322772187273E-11i
-1.25664	4249.105506186907+0.23331045980414508i	4283.0701639245835+1.8090879843465804E-10i	4344.876564017702-1.9086008860980855E-11i	4442.510589439305-9.539766564237768E-11i	4568.305230418122+1.2033738683870903E-10i	4712.1206547308275-1.736184173137658E-10i	4861.633404643321-3.9082938124798854E-12i	5002.618283336713+1.645998859812865E-11i	5119.6049482123335-2.3863648721084144E-11i	5197.564287822833-1.1092300119866563E-10i	5225.010751569428+3.214337564249152E-11i
-1.25664	4304.995138477777-0.2816421255635234i	4338.099495186371+1.0342929582560526E-10i	4399.129537194993+4.8981747303618436E-11i	4495.581177017376-2.377974664975776E-10i	4619.927359905848-9.21159431129042E-11i	4762.183067285391+6.534694070883318E-11i	4910.175023464536+5.635077252101466E-12i	5049.813053478883+1.110414061731439E-10i	5165.742260190846-4.7561252656842295E-11i	5243.025678669216-1.5694425965129214E-10i	5270.239477281181+2.501108145202831E-11i
-1.25664	4308.670197871247+0.14363826872907595i	4342.290022492549-1.0257803244924961E-10i	4403.30978502384-6.914008886525902E-11i	4499.749954124903-1.3135416877481997E-10i	4624.0900745258405-5.939663809809114E-11i	4766.351183259119-5.0992944981501686E-11i	4914.363286330007+1.1526825684154493E-10i	5054.0346577178225+6.65566801463529E-11i	5170.002785726182-2.0640234942820556E-10i	5247.318150720011+1.0035178997541743E-10i	5274.544388693597+8.701706130023384E-11i
-1.25664	4464.788519442408-0.19844739294446845i	4498.370274893685+1.0979674902271786E-10i	4557.182619072261-4.39726951744846E-11i	4650.236211491617-1.9350232576469298E-11i	4770.381833079665+3.995011350349671E-11i	4908.059491276432+2.0375385900732265E-10i	5051.520406390659-4.706684070853913E-11i	5187.075636268074-1.0739935489335566E-10i	5299.740905379038+5.5566989292799405E-11i	5374.904931607274+2.970315850350759E-10i	5401.382302116846+1.2892493606172648E-10i
-1.25664	4469.287026335632+0.2086156996872474i	4502.985398060804-3.175006310597137E-11i	4561.772270217963-7.498854268793537E-11i	4654.788018604543-1.724389901667709E-11i	4774.88892271149+1.1794890493405052E-10i	4912.52052292034-1.3439754068686113E-10i	5055.938581473056-9.472618637767451E-11i	5191.457329871514-1.3372952982047194E-10i	5304.094605290959+4.508687556384378E-12i	5379.240816933128-2.5354366751792887E-10i	5405.712030362165-2.492360020746087E-10i
-1.25664	4517.026424237049-0.12307317355928193i	4554.5714625840055-9.975850228587485E-11i	4612.672025582623+7.086530145769039E-11i	4704.6411596185535-5.682801496026813E-11i	4823.460223073818+1.1089509846123517E-10i	4959.71741325563-4.9326100045256735E-11i	5101.810470999697-1.715494491162831E-10i	5236.180236627709-2.190430656886076E-11i	5347.9428359973535-6.947910960516632E-12i	5422.548893184345+8.83978424413415E-11i	5448.838595085915-1.1658725533832145E-11i
-1.25664	4517.64075512192+0.24417070129761267i	4556.07998877242-1.22791506287791E-11i	4614.165418046612+7.27124348464791E-11i	4706.111753699159+4.91121329946009E-11i	4824.903403653094+2.7749788617295072E-11i	4961.131904018666+2.9160616939266926E-11i	5103.198091609016+3.044822269031969E-11i	5237.54527121421+6.609261192672666E-11i	5349.291174082886+3.586047233422677E-12i	5423.887151578731-2.206829673996486E-10i	5450.173507216429-3.2198955100961194E-11i
-1.25664	4662.621006224985-0.3475795127835092i	4698.183031284907+1.4555778683924936E-11i	4754.770266481667-4.540006973711627E-12i	4844.431448122832-4.256395394469441E-11i	4960.4213343818665-1.1520663588103278E-11i	5093.636129797884+2.8390707351058075E-11i	5232.776151481728+1.870010259275158E-11i	5364.552532772773-4.1225150700521245E-11i	5474.302720122409-1.2601874517735458E-11i	5547.638299493384+6.0338028507917165E-12i	5573.494295436249+1.2688653662013333E-11i
-1.25664	4663.78784076004-0.07396330424661629i	4700.361929802549+1.6032134447278182E-10i	4756.923448439192+5.7401861845400705E-11i	4846.544529980903-1.9776410902072696E-10i	4962.483523689313+3.571226931352063E-11i	5095.640882054173-1.0877980094385679E-10i	5234.721589022465-2.4541605783132436E-11i	5366.441934622933+1.7360557420368064E-10i	5476.145179886069-6.152280579195442E-11i	5549.449082236829-1.3281190772569811E-11i	5575.293827052903-2.497115660755623E-10i
-1.25664	4892.333547879405-0.7479577126827077i	4933.655167944708+1.130370956367976E-10i	4987.848542817433+8.686266563439621E-11i	5073.828929197452+1.5476115070789343E-10i	5185.251389134537-1.041436787091684E-10i	5313.474258624721-2.749801080422991E-12i	5447.670301509467-3.9289845985158085E-12i	5575.001232307507-1.2436581198602475E-10i	5681.213858586273-1.7460158025641063E-12i	5752.264885682552-8.874589175964588E-11i	5777.330052807016-2.823684321005131E-12i
-1.25664	5168.34635370787-0.295893250352774i	5200.583579071455+1.9438662559493563E-11i	5252.798774764226-5.0668536167790956E-11i	5335.758182966147-3.360318313425907E-11i	5443.4972138979865-1.6387003148140963E-10i	5567.822407797465+1.0143174004912555E-10i	5698.349161256646+1.967523269476836E-11i	5822.6085935332985-7.390109003824555E-12i	5926.586377982116+1.3567000119096623E-11i	5996.321029590558-2.638981434498025E-11i	6020.957976392329+2.2284611476639356E-11i
-1.25664	5173.184908888863+0.0673207816749702i	5205.451174502856+4.910663051117834E-11i	5257.707387767513-3.912805797336109E-11i	5340.693959844713+6.69022962503339E-11i	5448.441143881476-2.683320267599512E-11i	5572.763584133863-6.737803621382178E-11i	5703.284161101074-6.027261184024644E-11i	5827.537955181888+7.623116162153376E-11i	5931.5118967994395-2.387934029697377E-12i	6001.244437705696-1.2498193701402194E-10i	6025.880714874398+1.6705111715807058E-11i
-1.25664	5186.188688672051-0.05384321008729276i	5211.956654755464-2.033927300486278E-11i	5265.9938290459995-4.645100386513268E-11i	5351.966421492524-2.4324055955777563E-12i	5463.799270269253+6.683718661543707E-11i	5593.093158452622-1.1348775392310832E-10i	5729.146942136095+2.048589486132761E-11i	5859.017242763379-2.6288422324437857E-11i	5968.005901723022-2.6414277537248285E-11i	6041.292280242292+7.255715784892799E-11i	6067.225364243875+4.144473707747836E-11i
-1.25664	5187.574703789496-0.15858550290245285i	5213.565659602294+2.7079978797843736E-11i	5267.630900356851+6.7453141872439E-11i	5353.662119332465-6.667857424831455E-11i	5465.5874179156945-5.710538686356613E-11i	5595.0082006956645+3.017669716819699E-11i	5731.221348681716+1.309399927558599E-10i	5861.274299157175+2.0421441658346746E-11i	5970.445648510178-1.512221961349827E-10i	6043.873906232769-1.182912939855386E-10i	6069.861539068106+1.5245129591876746E-12i
-1.25664	5235.331811578137+0.2949930606433357i	5261.506260082416+1.4458364817737826E-11i	5315.134567797671+1.2770711431931784E-11i	5400.438970353028-5.832650711634158E-11i	5511.401261009108+7.499125415400312E-11i	5639.707870272936+6.227835735886932E-11i	5774.753374472113-5.573322097747705E-11i	5903.691912625683+2.435623420435535E-11i	6011.921028448636+6.060471193642054E-11i	6084.707481085858+9.335570910443043E-11i	6110.465618545168-3.0065617705891645E-11i
-1.25664	5235.947451205334-0.14615286974395497i	5262.265018266671-1.2982470437524337E-10i	5315.895790808859+2.0591862453046572E-11i	5401.212380277271-4.4770154858829E-12i	5512.209979919305+5.881337496107246E-11i	5640.593832315278-4.9338985314292654E-11i	5775.776466940361-7.350326330514939E-11i	5904.915444612375-1.3527632759855916E-10i	6013.380159343451-7.720116701866843E-11i	6086.368488277587-7.693558098079934E-11i	6112.207954043004-2.1267658405458478E-11i
-1.25664	5366.487713568519-0.03102189077173578i	5393.2919778310215-7.51444487615923E-11i	5445.376672879532-5.927244395702423E-11i	5528.264621359058+5.7878157864748656E-11i	5636.149815597295-6.531119259027034E-11i	5760.981930439044-3.200406952483653E-11i	5892.453691199835-2.448185408905484E-11i	6018.044906230446-6.483371618303307E-11i	6123.501666887227-6.981662693880896E-11i	6194.43766616484-2.115472649659276E-10i	6219.542989757783-3.8550173738921005E-11i
-1.25664	5375.2650251884+0.38479850785364006i	5402.398664224416-1.4716446889849372E-11i	5454.551266332022-7.025117721141921E-11i	5537.554983646924+3.2699610304297267E-11i	5645.6058122587765+3.35045392044241E-11i	5770.6523758099165-4.604302756336489E-11i	5902.379204724272-1.3296564953361866E-10i	6028.245588788977+8.182080850340719E-11i	6133.960435790545+1.3946683999089773E-10i	6205.08570516268+1.6375483295006E-12i	6230.261315799393-1.5278980312576274E-11i
-1.25664	5495.994865241419+0.05016707108868049i	5531.711257517062+5.253982850125302E-11i	5581.092031313773-3.7933522266667716E-11i	5659.599067576578-1.2785447519880483E-12i	5761.709100267185+2.719417167496105E-11i	5879.762435188167+1.746431030566803E-10i	6003.94770433227+8.303456237424327E-11i	6122.382459826866-1.0098821066822101E-10i	6221.631169921653+1.9297915131403388E-11i	6288.261944075001-1.2855194130225096E-10i	6311.8144982911745-1.357912383837708E-11i
-1.25664	5505.2416240810235-0.08680756093691487i	5538.959795625233+4.6209815293496345E-11i	5590.148815009187+4.291513349279221E-11i	5669.410179746621-3.047482695908319E-11i	5771.808644874221+2.0683106693931655E-12i	5890.038756286365-1.093145453565556E-10i	6014.3696345460885+3.4059464873182644E-11i	6132.933380782142-1.0965980386158123E-10i	6232.288246398381+2.0056947876180853E-12i	6298.989797474293+5.990654701707044E-11i	6322.5672424059285-3.068094315676518E-11i
-1.25664	5509.040959292804+0.07888765395829919i	5541.596389671682+5.598123319543619E-12i	5595.03103990481+3.972553053110373E-11i	5680.681690082626+1.1630681086859244E-11i	5792.517552585759+3.8308495667948495E-12i	5921.177253316065-2.376561026775119E-12i	6053.32650909601-1.884615461741192E-11i	6177.244154644579+5.415845337782799E-11i	6280.816206332633-1.0893712501533954E-10i	6350.424628695404+1.7452498166751494E-10i	6375.058583462243+1.0112971826756682E-10i
-1.25664	5510.269381295392+0.5333213232089978i	5544.492263780316-5.1371260202576697E-11i	5596.994984357059+8.103763354126241E-11i	5682.418276989508-1.4751801695372768E-11i	5794.132987468925-2.3741241911409273E-11i	5922.724997179045+9.680555690345339E-11i	6055.481346184982+6.721891908353918E-11i	6179.907868400019-1.9899616220239401E-10i	6283.777917353943+1.172287940155471E-10i	6353.5747608438605+1.7184989256914958E-10i	6378.276362700795-5.08342306531633E-11i
-1.25664	5541.718584884242+0.2182652325376895i	5571.504118097403-7.261041649974453E-11i	5622.273692601053-7.55328987916562E-11i	5703.222209914782-6.972690785205009E-13i	5809.097891461602-2.504694757923107E-11i	5933.426327005957-1.567657182582391E-10i	6068.440760267712+1.8123379938836822E-11i	6200.820778710682-1.8226036959866645E-11i	6313.689000594489+8.548280840988544E-12i	6390.37070378068+1.210643343752786E-10i	6417.659794913648+8.645712724131951E-11i
-1.25664	5544.893576652413+0.3416369634430341i	5573.447058961932+1.5686560866110664E-11i	5624.239972754787-7.404847804937179E-11i	5705.207110635597-5.130704400557332E-11i	5811.0134054961445+1.3467035633644862E-11i	5934.89408190354-3.5923990540600858E-12i	6069.6036124628245-4.499682518739503E-11i	6202.125177501265+8.913258781602367E-11i	6315.04	6391.727773353641-8.167622322954506E-11i	6419.015930982243-1.6814458732447607E-11i
-1.25664	5557.6607103717915-0.2349937815595277i	5590.229710027617+2.551437911826512E-11i	5643.804006625442+8.76021768747439E-11i	5729.316379524184+1.0078602340673026E-11i	5841.1033930645835+6.190185022452941E-11i	5971.201167294128-3.3757835387194184E-11i	6109.217621989682+5.92113657945551E-11i	6242.195625443244-5.94715457563825E-11i	6354.884322675253+1.395758167907854E-10i	6431.3113605823955-3.606596408215395E-11i	6458.496439470949+1.324902877356437E-10i
-1.25664	5560.191784594419-0.07567793451137056i	5592.694998224026+3.824171696690171E-12i	5646.311548067778+7.59998493299565E-11i	5731.8945386081605+1.139683598974116E-11i	5843.783248620184-8.812494735896344E-11i	5974.017449604344+5.375165336955634E-11i	6112.206134896437-8.857457334772165E-11i	6245.384829449321+7.594086593247312E-11i	6358.278405269941-5.8198099368212126E-11i	6434.867603588455-6.498684991773183E-11i	6462.115769884542-1.906294236875165E-11i
-1.25664	5687.842605682966+0.27550086719072114i	5720.651740495648-3.7278668590704364E-11i	5772.771123457489-3.637156794224932E-11i	5855.948560939362-7.0819911562831335E-12i	5964.666043930903+3.256774859744971E-11i	6091.159207471088+1.2064396968594401E-11i	6225.284312933232-1.643743683091039E-11i	6354.400452138341+1.427188508589307E-10i	6463.681587518283-3.521741667030661E-11i	6537.69865968495+1.6092587971078496E-10i	6564.002554087213+3.9509215542699274E-11i
-1.25664	5693.388874043335-0.21670144076090309i	5727.145760443298-9.313422835340476E-11i	5779.511453799444-2.3539379675034724E-11i	5863.1176755634415+1.8175704332191233E-11i	5972.471469112445-1.730733409243463E-11i	6099.83550752556+1.6592216235396845E-10i	6235.077474109299-4.829438002743774E-11i	6365.513756811608+6.328557984577432E-11i	6476.159167703414+1.108175021013377E-10i	6551.265066279074+1.5264306157380623E-10i	6577.9941603464-1.0425139625597668E-10i
-1.25664	5847.637409106833-0.1875061786769329i	5883.37581626746+1.271430686612015E-10i	5934.1659119818905+3.1840735698409155E-11i	6015.295227274308-4.4331713587939846E-11i	6121.476666209343-1.853179847147821E-10i	6245.234211768852-7.850588800534559E-13i	6376.740476276351+8.64141400718433E-11i	6503.655488260599-2.6434120778483795E-11i	6611.369831302823-1.0147172756895983E-10i	6684.512362209489-1.3435361283045656E-10i	6710.547432801664-7.985405143866017E-11i
-1.25664	5884.372466329462-0.07056341741535382i	5919.71785177589+4.955364208550842E-11i	5970.808722335515+2.6297341864847337E-11i	6052.443722337059-1.0428711017864259E-10i	6159.335419019471-5.5534243133374396E-11i	6283.992864528512-9.853074155785588E-11i	6416.543896168515+6.7940958126903456E-12i	6544.556330160055+7.77866662064924E-11i	6653.271156840714+5.5937445950082986E-11i	6727.12820168478-6.377650602967465E-11i	6753.424110723515-4.061498534858814E-11i
-1.25664	5978.734679346241+0.015116985254833583i	6006.793790009892+7.833833105678284E-11i	6054.5125717907285-4.264976877476924E-11i	6130.654383859703-1.816794662670621E-11i	6230.128540677858+5.6182470639668427E-11i	6345.751506929663-9.825146502602078E-13i	6468.141958037246+7.546421152683945E-11i	6585.67351789778-3.121277578599288E-11i	6684.8565581375615+1.821803866800883E-11i	6751.845194057207+1.417450034309703E-10i	6775.609340827574+1.657854936992398E-10i
-1.25664	5989.811864473935+0.25743383920314666i	6017.65217521961+1.5850979035451134E-11i	6065.420386236101-2.153959612951441E-11i	6141.640950104267+1.2606639828578802E-10i	6241.2162198687865-2.8722421223195922E-12i	6356.950415920753-4.083385386399754E-11i	6479.443934084781+6.877183887538466E-12i	6597.048901417017+2.3559192571142844E-11i	6696.261139828102-2.2820796134794618E-11i	6763.243273158029+3.555961028216612E-11i	6786.998236328563-8.443993934986879E-11i
-1.25664	6046.991476943593+0.40306688629377113i	6078.888448441866-3.881416194128028E-11i	6124.837757188835+7.617315204472348E-11i	6198.118627680196-5.6276643824739324E-11i	6293.77193819944-5.172881140189485E-11i	6404.806169684946-1.5718140053783614E-11i	6522.119380897579-3.4121409694191435E-12i	6634.503614814553-2.605084745632189E-12i	6729.08318317828-1.0202853672235619E-11i	6792.8008302828885+3.0955804737697626E-11i	6815.369288947524+8.114739124625978E-12i
-1.25664	6280.59502543773+0.23278733650227978i	6311.374363978636+1.67240352886649E-11i	6357.020028889153-6.715161599249298E-12i	6429.76060196686+6.028115173242991E-11i	6524.7004738000105+8.822141686490041E-11i	6634.987459602413-2.2686967099405873E-11i	6751.671219558065+2.992832647274434E-12i	6863.648400509868+2.8648258785407635E-11i	6958.058336103995-1.355890857866706E-10i	7021.760576745425+1.962713064742862E-10i	7044.34381921545+2.059998611438715E-12i
-1.25664	6281.470308661397+0.5735859891508103i	6313.047781825101+1.8660172928172757E-11i	6358.65608069318-6.059350058196656E-11i	6431.344002712861-4.084075812707042E-12i	6526.225756456781-2.7468920958298993E-10i	6636.455281437404+5.4094875197084706E-11i	6753.085416958346-5.84770423422197E-12i	6865.015418720465-7.898351668212513E-11i	6959.387736416091-1.1218533313050448E-10i	7023.065398542618-4.057298313232751E-11i	7045.6400492999355-6.973254160711947E-11i
-1.25664	6293.337086146214+0.45248185404289426i	6326.21604409102+1.5617051499672402E-11i	6374.208549982598-1.2526863239307674E-11i	6451.116587895577-6.54265050021551E-11i	6552.132830752442-4.363595276006154E-11i	6670.292755603675-1.5698934528931463E-10i	6796.29	6918.299808059819-2.418807268538812E-11i	7022.155127677409-3.230077233185077E-11i	7092.837370702169-2.048005245366354E-11i	7118.028146024062+1.097224513696563E-11i
-1.25664	6294.040339981345-0.41666641732338416i	6328.07944861556+3.479931121152725E-11i	6376.077944097769+5.4921667473454985E-11i	6452.988148350348+7.634385423254935E-11i	6554.002285965372+5.280951312877845E-12i	6672.1582989448025+9.205864703806604E-11i	6798.154283725991-1.59566525938959E-11i	6920.158168010083+6.38704314435362E-11i	7024.010735289715-2.968829040837384E-11i	7094.690882777053+1.2916246145981277E-11i	7119.880826856183-1.470275716841411E-11i
-1.25664	6591.231870872257+0.17340520621962313i	6628.581774952673+7.91444277982897E-11i	6674.506130794158+1.4725587963618295E-10i	6747.991142369972+1.2178171660063228E-10i	6844.38833297671+6.475248464493036E-11i	6957.0225163147625-1.1700510046062786E-10i	7076.984685694018+5.0995043830955516E-11i	7192.959095831727+1.3693860623734177E-10i	7291.4781607449395-2.5208090929978408E-11i	7358.3878210592775-6.787026512739821E-11i	7382.200679663155-9.320255520022431E-11i
-1.25664	6599.051587477238-0.01880412864882559i	6636.325091983807+1.831675152097774E-11i	6682.304408489703+3.2127696558195195E-11i	6755.876304183107+4.7024088660709794E-11i	6852.383575617686-9.315812993308693E-11i	6965.136027123832-1.38319006265209E-11i	7085.202623821105+1.1150160009770961E-10i	7201.242684964503-2.6190455436105797E-11i	7299.77457849291+5.438930393130385E-11i	7366.660470430795+6.125813110167389E-11i	7390.456782976056+6.641939109384608E-11i
-1.25664	6759.117494298067+0.24942960907638267i	6786.561808118586+6.574269065297404E-12i	6829.594320786967+6.966514759639793E-11i	6898.386692494076-8.412322954818115E-11i	6988.488324594001-3.686968306350872E-11i	7093.52819854773-2.809246457360521E-11i	7205.060463316205-1.2579785814235736E-10i	7312.478308404051+1.5661867889129027E-11i	7403.351045933071+1.1982792612600788E-11i	7464.836864819199-1.7943443827345165E-11i	7486.669384786035+8.686436051952755E-11i
-1.25664	6767.1585856526945-0.17247987410259363i	6795.017947082911-1.3156863278040753E-10i	6838.072652809072+2.5963114324912048E-11i	6906.892927390351+5.622377230778211E-11i	6997.013627879026+5.371689329734236E-12i	7102.042903461682+4.006457516887686E-12i	7213.511346191241-1.7250994159365987E-10i	7320.797367399271+9.46455717137171E-12i	7411.485708389557-6.956543000185246E-11i	7472.798005728431-2.4591243454590335E-10i	7494.557700137176-2.6608512973743727E-12i
-1.25664	7049.762468263585+0.9404147877847236i	7084.2689767087595-5.3719972130791414E-11i	7127.721466672007+3.5441830803392564E-11i	7197.293776844334-5.816407190196862E-12i	7288.62572767616+2.6926522720778774E-11i	7395.411566995536-2.7987518237495668E-11i	7509.1811435704885-3.159168583322111E-11i	7619.138810431485-4.075953793117287E-11i	7712.455234933127-1.0088566522519038E-11i	7775.741312106471+9.863251216756021E-12i	7798.239630750079-3.429102755833598E-11i
-1.25664	7052.027234129126-0.345773096859354i	7085.693096118667-5.589994947110279E-12i	7129.143347524451-8.881322045920279E-11i	7198.7104108989215-9.726833298678997E-11i	7290.031077387448-1.527554580464489E-10i	7396.794084372877-6.156614792716972E-11i	7510.521188762647+1.9144778870537995E-11i	7620.40930110308-5.976707727022794E-11i	7713.632630797886+1.5388553676292855E-11i	7776.830342969719-7.226133922457467E-11i	7799.291186900606-3.6199289917144406E-11i
-1.25664	7422.0690071815925+0.06086268884606543i	7448.055648213774-1.36998782851834E-10i	7488.798789858077-1.7881820448804352E-11i	7554.008171837438-9.113940086718848E-11i	7639.553685790385+4.653589446411858E-11i	7739.46451039025-2.2080124706894062E-10i	7845.743407742085+3.4410225143225155E-11i	7948.259625916615-1.4089056142756631E-11i	8035.078431613143-8.418573300573059E-11i	8093.857925459094-1.0582818818598171E-10i	8114.741440685457-3.637698846667344E-11i
-1.25664	7703.705906548617+0.20911235843287468i	7734.8570480081435-1.3146231682400287E-11i	7775.549892079735-1.8779481386687074E-11i	7840.640928002376+1.8283487568539042E-11i	7925.908880698938+3.296723894040525E-11i	8025.178513537382+1.2190698863836507E-10i	8130.080008097344-1.9836857388465714E-11i	8229.965742190916+1.1403465539164943E-10i	8298.122406793354+4.536736129882891E-11i	8201.251308259889-4.6632822661088825E-11i	8167.382185850406-1.1985869317396875E-11i
-1.25664	7704.032013168409-0.9342675665713759i	7735.742861591983-7.268740620586858E-11i	7776.429893311314-7.170969414679709E-11i	7841.510995236961+6.127686679726461E-12i	7926.764310777196+3.371470282781113E-11i	8026.013323510267-4.122901017846905E-12i	8130.885743147149-1.3215429627298586E-10i	8230.730172159447-5.198579946475323E-11i	8312.258839723434+6.599482470327779E-11i	8228.838751375395+6.935062598357503E-11i	8195.124502552075-6.294456996824543E-11i
-1.25664	8016.436569290108-0.26207476804864244i	8053.143690819189+1.6287167680327883E-11i	8092.3955701569585-1.7673098245666256E-12i	8154.193238684934+4.2650790523333004E-11i	8232.383020770547+1.0285326402156052E-10i	8316.433807321797+1.0396179414061765E-10i	8385.05496690029+2.4361878991808297E-11i	8403.998385058343+3.4944546102854796E-11i	8312.947048266837+5.269721201929183E-11i	8228.89	8195.17751398666+1.593670610639999E-11i
-1.25664	8360.91283581274-0.009598754612169512i	8367.078328761236+1.4437501035619274E-12i	8370.43635514695-2.679399868578087E-11i	8375.69202645717-1.4657229702860873E-11i	8382.364576405931-1.2584672284232786E-11i	8389.839664101377+2.770482519515834E-11i	8397.417328460504+6.245345625845302E-11i	8404.4726758172-1.3249037590093383E-11i	8325.615229213538+2.7858699756916476E-11i	8256.401772620113+2.0610494915708553E-11i	8222.829199575073+5.202296635360667E-12i
-1.25664	8363.07664186524+0.8403861886411007i	8368.486976630044-1.9876733663704764E-11i	8371.861523182282-1.950170553259388E-11i	8377.140605708038+6.9594903498312374E-12i	8383.835422027641+5.415968055482329E-12i	8391.31254085605+1.195770644086409E-11i	8398.802842174488-4.375861565484294E-11i	8405.382167853508-2.306966341221318E-11i	8325.7	8306.09	8272.838615299468-1.7025860225745285E-11i
-1.25664	8363.635074456666-2.2921271644657883i	8369.241613892453+5.3511017362681686E-11i	8372.623334451911-1.4773848249702184E-11i	8377.917087333471-2.919634443196771E-11i	8384.639099183205+1.0340896560049614E-12i	8392.167438684352-1.2431923040439963E-10i	8399.773786683989+1.4068636814570994E-11i	8406.400968136477-2.1545395933776496E-11i	8352.285634000404+4.9850760290424244E-11i	8306.346194220421-9.461943591411621E-12i	8273.091062484371+2.4029239969581494E-12i
-1.25664	8363.789903348139+2.0131723019412173i	8369.863148141723+8.675280096696971E-12i	8373.253152052615+1.9575172991525758E-11i	8378.566727311187+3.832314036596646E-12i	8385.33622691715-1.2104504133022126E-11i	8392.998212010327-1.567266350764089E-11i	8401.170164492689+7.27886758895555E-12i	8408.274892241447-3.2980754183548044E-11i	8395.814319826663+5.629203169234564E-12i	8333.310964425264-2.032208928136152E-11i	8300.312337036326+3.066362013872818E-11i
-1.25664	8364.50574727958-0.7964877105787413i	8370.676361906835-1.5268267569877821E-12i	8374.06662970572-2.9219098377871936E-11i	8379.375925594635+2.4343722157979034E-11i	8386.122978154486+1.9484467442733233E-11i	8393.691982725368-1.908272747384002E-12i	8401.410025282254+2.024734136537219E-11i	8410.909151113874+2.290134765792057E-11i	8396.268220534781+4.1167999123562825E-11i	8333.494517917037-3.66021933421969E-11i	8300.502152546316+4.079284160607549E-11i
-1.25664	8368.268649092457+0.8275688888248981i	8373.70858387369+3.2699720840752405E-11i	8377.131299712612-3.1636765763256955E-11i	8382.495245729428+7.081572225592491E-12i	8389.320898892081-1.0096121363402931E-11i	8396.998074521014+2.176919629635697E-12i	8404.842997871654-3.012747423240378E-11i	8412.16814795685-7.050284040850754E-11i	8409.302627742274-3.943501197265828E-12i	8366.475855485098-7.085390414991834E-11i	8365.151204832808+4.812284718019515E-11i
-1.25664	8368.93668330785-0.9490551095405663i	8374.519952781116-9.076857766556782E-12i	8377.956338224076+1.4523742539919629E-11i	8383.345433886496-2.782455920058697E-11i	8390.211911733913+1.1555055176855857E-11i	8397.952857502021-4.7624478944369726E-11i	8405.895819270538+9.189498325513755E-11i	8413.361190849711+7.631222376005941E-11i	8409.597220112117-5.7492944272273355E-11i	8367.131168970933+2.3867811321768386E-11i	8365.453518245695-2.5720221203016848E-11i
-1.25664	8372.209678459305+0.24175100006604433i	8377.61674365145+2.6622930577247796E-11i	8381.16201468053-2.103589588947426E-11i	8386.794837375877-2.2468459795129752E-11i	8394.221265042404+5.62706715766167E-12i	8403.631364918981+1.550914846835144E-11i	8421.518194687409-1.569120253370089E-11i	8448.136360779275+3.52909646369957E-11i	8411.895867241605+1.3690163268722124E-11i	8398.274295517378+3.709096241145198E-12i	8377.513040954305+8.386725507855453E-11i
-1.25664	8489.386876461995-0.5115182149483797i	8496.989723289042+5.399705941233165E-12i	8500.808960648765-1.2759047421971773E-11i	8506.87388630795-4.161382101686189E-12i	8514.763207398159+2.7123140027081954E-11i	8523.93348160629+4.4360425895187004E-11i	8533.703872109516-4.4193781391679784E-12i	8464.527016825845-6.1831822915999785E-12i	8416.65185091338-3.275310593273241E-10i	8398.574151933792-1.3860355953041905E-12i	8384.589240951022+3.929855761328738E-11i
-1.25664	8497.175413232084+0.5676030428921575i	8506.788897401531+3.4932643620934646E-11i	8510.698290159607+9.622407457537213E-12i	8516.92	8525.01902977325-2.0582743115035438E-11i	8534.402476243782-4.4624832273241054E-11i	8543.675879036991-1.990938837221877E-11i	8472.368592811568-7.471271782142833E-11i	8418.063446541111-4.847421591985347E-10i	8407.765837835273+5.827496987214406E-12i	8385.22
-1.25664	8500.166094425444+1.6678000969272193i	8507.034295555943+2.4129032006826572E-12i	8510.952006652671+5.4882455366278374E-12i	8517.19	8525.309981548582+1.2385713837922019E-11i	8534.727087446978-7.872315253315472E-12i	8544.058994787445-5.519058738555043E-12i	8472.48915139229+7.35530255779439E-12i	8419.20307850895+1.815153630645438E-9i	8414.932810763516-1.8198795747843124E-11i	8392.515702274086-6.173596914390336E-12i
-1.25664	8502.440269924664-1.518249371535921i	8511.275962362577-1.6215196389339528E-11i	8515.296188577368-1.1440190410251981E-11i	8521.703529393273-3.1035259291665627E-12i	8530.085434714254+5.510324271374082E-12i	8539.890096776546+2.7387609066660897E-11i	8549.809298714643+1.6232067760140124E-11i	8497.475862690497-1.2891818305557806E-10i	8421.58590005897-8.291601700826119E-10i	8418.09840113476-2.263875948244411E-11i	8392.569005127674+3.235818236503299E-11i
-1.25664	8504.396803028978+0.25139574730818254i	8511.852522745312-3.601093692723148E-11i	8515.87696251249+1.3940015563334353E-11i	8522.300337113862-3.8436433167139786E-11i	8530.714637197334+1.047159431957882E-11i	8540.526880148758-4.5417472450005696E-11i	8550.773213781256+2.160572168914003E-11i	8542.150947258362+7.446027495875926E-11i	8422.169624632046+1.7370526191951668E-10i	8418.511444020778-1.1963909152568408E-11i	8416.353291092895+1.0674341389968764E-8i
-1.25664	8508.77707306701-0.4203202276257587i	8516.618332882086+2.8965047447092638E-11i	8520.822436314667+5.5140917406449284E-11i	8527.572292992489-8.141955037029553E-11i	8536.519517268685-3.014181794969234E-11i	8547.226923870157-2.344498488215404E-11i	8559.021051800266+2.990026442415696E-11i	8550.424151200785-2.2257546982751093E-7i	8434.094390117398-5.7824956730027634E-11i	8418.9821334951+3.06992488429426E-11i	8419.472140491283-3.0379531950169014E-6i
-1.25664	8510.006949411709-0.15510111290242984i	8518.429652242761-8.068400701418445E-12i	8522.666632571169-4.043046004503887E-11i	8529.47270648009+4.631961808453033E-12i	8538.501302004044-3.040342739027302E-11i	8549.32200579956-3.124721403208583E-11i	8561.352889250446-1.3490241311817528E-11i	8550.691115415733-3.025287633143258E-8i	8434.650916705043-2.6145887324456528E-11i	8420.241757783977+5.395154128036537E-11i	8419.833256415268-8.578319692653604E-6i
-1.25664	8547.70711747768+0.1502498116924564i	8559.90786820189+2.7786503952058185E-11i	8566.705277746581-1.4651730903863046E-12i	8578.519598172441+1.8272346155929603E-11i	8596.459724786666-6.865268029564204E-12i	8622.714786969622-2.930696988655113E-11i	8629.144806707354+1.779313989103846E-11i	8557.30169526109+2.538864061061328E-6i	8493.051361757536+6.471663976473797E-10i	8423.26	8420.384282927942+1.962609046626772E-6i
-1.25664	8654.418449537498+0.1418776239289749i	8661.287173914623+2.8860903433805583E-12i	8664.630884578717-1.810752930996612E-11i	8669.865260217653-3.4627604389409084E-11i	8676.51150040718+3.155448780680452E-11i	8683.952747811474+8.017972998147417E-11i	8657.59183686242+3.928120516063732E-12i	8557.730683727963-4.096792644776059E-6i	8493.35486209811-6.283863304206233E-10i	8424.588628167485+3.673272582130998E-11i	8421.754300481809-1.8890519682464896E-6i
-1.25664	8659.573908416218+0.21732503969182357i	8666.429044815293+2.137922327844226E-11i	8669.790189878679-3.5564722763004384E-12i	8675.055241916147-4.964707642086272E-12i	8681.746449525743-5.65845690374039E-11i	8689.232318557508-6.18689151782687E-11i	8658.124485408569+3.2163547303063416E-11i	8559.333454080484+2.746512023912644E-6i	8501.228256799928+1.2507126381362244E-9i	8425.969360024783-3.645302262989231E-12i	8425.45355478454-2.8070720444379498E-8i
-1.25664	8660.157898368474+1.3695866313212681i	8666.934193325158+3.535284083896177E-11i	8670.298956746665-3.982764885588454E-11i	8675.570777016343+4.698061288561066E-11i	8682.273792367303-2.068488318724257E-11i	8689.786852462705-3.8130222641021115E-11i	8659.17658064619+8.976139743580155E-12i	8564.257243492399-3.360936479370302E-7i	8507.86729408622+1.3251965856971167E-9i	8426.114132454706+3.4795761897450997E-12i	8427.260543656437-3.395909818147887E-8i
-0.942478	3.006863194596585E-5+2.697929075508881E-4i	408.1714573074596-8.020317474966902E-10i	810.91651197493-3.548696108110705E-10i	1202.3936661059163-1.7652421551267536E-10i	1575.9043590139327-8.946538231766179E-10i	1923.4197963308252-7.455625240458567E-10i	2235.136035632123-5.198203134138443E-10i	2499.2545196945553-2.964239651938255E-10i	2702.4025522833385+1.2059739826052448E-10i	2831.251614195072-7.120031471382108E-11i	2875.511908395718+2.1353254658233835E-10i
-0.942478	692.3407177497564-0.010136604013582818i	806.909857443209-1.0602691456862101E-9i	1068.9208398802427-1.450648056449197E-9i	1389.8209207442565+4.652997286101141E-10i	1723.5157680547334+3.320481100470514E-10i	2046.4774676028758+2.728428754762961E-10i	2342.24384529934-8.437280115043237E-11i	2595.844606398845+2.89283593733367E-10i	2792.284082292203-3.05058043054365E-10i	2917.382860980684+4.453031487175516E-10i	2960.4348881300903+6.724093228741013E-11i
-0.942478	692.3534712771527+0.039400046066031494i	806.9438661722105+1.0428198555266361E-9i	1068.948741419894+6.575567241750715E-10i	1389.8460028776562-4.2041076898389166E-10i	1723.5409563517535-7.231998888216862E-11i	2046.5047410963712-5.619824940937142E-11i	2342.27446660114-2.7905388111131824E-10i	2595.8792355806154-4.0212193453557974E-10i	2792.322667358544+1.1514059493246992E-10i	2917.424434620724-1.792671244314566E-10i	2960.477587856156+2.896771134859208E-10i
-0.942478	979.3031748535307+0.04828861474622232i	1065.836234035964+1.0842344347922281E-10i	1275.9298183799037+5.460709824335491E-10i	1554.9428928964799-1.0253921584806928E-10i	1859.5506773730062-2.796613343338779E-10i	2162.6342484776997-1.6371395228555092E-10i	2444.744516449438-3.9500927331695033E-10i	2689.0431631719835+1.6509912049189907E-10i	2879.4346962775953+7.104643131706592E-11i	3001.115844081135-1.4353394931232881E-10i	3043.0614145731884-4.344807716629313E-10i
-0.942478	1351.420794118815+0.04027317180768088i	1419.6801710459245+4.653263179750024E-10i	1583.7385076041326+5.267916440594693E-10i	1816.39365031929+8.172389608165688E-10i	2083.5014475684898-3.0008689322806355E-10i	2358.3802174363727-4.145941399818068E-11i	2619.8924248357266+2.6027935978082454E-10i	2849.5746253232733+1.81880722019709E-10i	3030.1891904597264-4.3604370227789733E-10i	3146.2390481497337+9.64833754129086E-11i	3186.3432632643835+1.5734241896411905E-10i
-0.942478	1351.4786463155644-0.07852869218999592i	1419.8070920225002+1.358815809718148E-9i	1583.8522995914423+6.51596153083263E-10i	1816.4929408501116+1.723597280783761E-10i	2083.5881910576413-1.8188036032603068E-10i	2358.457205478404+3.7600413002532743E-10i	2619.9623155825193+6.289006608938085E-10i	2849.6397140523777+4.78462655467333E-10i	3030.251363971662-2.6317248465913685E-10i	3146.2997491556052-2.947205798770174E-10i	3186.403530917737-6.053111309429294E-12i
-0.942478	1518.74828621939+0.060957156711461846i	1581.4872326612344+2.9324723929373247E-11i	1730.4009122155492+1.9176266780542772E-11i	1945.7889780501687-2.8929628068143175E-10i	2197.4603175836737-1.7326853653831115E-10i	2459.9052008914973+1.9117292853212906E-11i	2711.929601058962+2.4488070803618045E-11i	2934.6992274283575+1.312057222246747E-10i	3110.6238562935346-2.431927867382377E-10i	3223.9556229601517-3.57061373085782E-10i	3263.169391254812-1.5297213938409668E-10i
-0.942478	1518.8407276943876+0.08065806106036945i	1581.5474240933065+7.017834401357618E-12i	1730.458446299334-4.896085841273859E-10i	1945.8455386937317+3.364345954224263E-10i	2197.5193950606804+1.515467559192683E-10i	2459.9704060846134-9.76660786794507E-11i	2712.003660064115-1.3981683507565886E-11i	2934.7835361767516-4.771746439624376E-11i	3110.7180654872577+3.8050617529539647E-10i	3224.0572000132324+3.594017845488859E-10i	3263.2737228935675+2.730092921030147E-10i
-0.942478	1845.3509141481877-0.0028396153110279944i	1904.1226633919669-2.771863881581868E-10i	2029.9630476112366+3.027129543525912E-10i	2217.1301817812514-7.250435291262302E-11i	2441.8592491592353+2.1451249710802243E-10i	2681.4689243727553-3.287064213342526E-11i	2915.4319384828846-1.2477482495568143E-10i	3124.725859173693+1.5893856186968197E-10i	3291.3718041010898+2.6280256910785984E-10i	3399.281422919191-3.930047026321273E-10i	3436.7124537472328+2.723462120371924E-10i
-0.942478	1845.5934135592247-0.18970406615676277i	1904.369741255128-1.2122919315936461E-11i	2030.198280733017+1.1740467649408308E-10i	2217.351084136373-9.957966759642276E-11i	2442.067211639099+5.166839583520034E-11i	2681.6673357368645-2.795837628909885E-11i	2915.624706960022+4.279504827989422E-10i	3124.916470253381+1.6125555333115517E-10i	3291.5626577500557+3.1657194126475304E-10i	3399.4734043425924+1.8292253332726094E-10i	3436.9050136549567-2.6477608872424533E-10i
-0.942478	1912.1894255611428-0.02808577710742062i	1966.6877664072936-1.6366794002537052E-10i	2088.552478404857-4.962697695158436E-10i	2270.574077351262+1.4062028775542874E-10i	2490.076808452769+9.235575448521928E-11i	2724.980616363111-6.051630255185765E-11i	2954.998342853731+3.752967409294948E-10i	3161.1776958971996-3.3799572071209744E-10i	3325.5626352407066-5.427700943855244E-11i	3432.092290706557-2.75389141490771E-10i	3469.058007771768-7.846037431166113E-11i
-0.942478	1971.5017313639191-0.12877061773397455i	2028.0891273892112+8.079626818802736E-10i	2146.7691216345925+3.8240253494092474E-10i	2324.69655194262+1.6621706601488594E-10i	2540.1144290140332-1.9798036770139747E-10i	2771.46233787731-3.233150375490387E-10i	2998.6526215216745+1.0984708074586498E-10i	3202.7562038276674-1.9616996004925938E-11i	3365.7592541189647+3.5006960500348637E-10i	3471.513437487803-8.578844451091982E-11i	3508.231408971705-2.0000250620293666E-10i
-0.942478	1971.7349802162207+0.09090504640870174i	2028.4117283723426+5.574414913811512E-10i	2147.072472356696+4.651106291133258E-10i	2324.974556992339-1.9972674773751742E-10i	2540.3662439625386+1.2118445045409143E-10i	2771.6902648557266-1.5294947985356443E-10i	2998.8604055294763-8.84566059224355E-11i	3202.948142268357+5.268855209341097E-12i	3365.939845388156-1.2580784007632687E-11i	3471.6872403675475+7.636460522015377E-11i	3508.4029585116145+7.960202252222125E-11i
-0.942478	2289.5764528092964+0.206413695288859i	2341.773056213436+6.106427715176829E-10i	2445.428418907333+8.018029209070232E-11i	2603.2543046878473-1.0650167607674693E-10i	2797.5951887489055-4.5486066794645693E-10i	3009.542205561339+4.664725933253194E-10i	3220.3202894617716+1.5688828416123945E-10i	3411.513807244742+1.580609946572763E-10i	3565.263185134551-8.792211562059674E-11i	3665.456677266468-2.7792359520316796E-10i	3700.319433222382-3.66517517498992E-10i
-0.942478	2289.6511476499986-0.3926462467514848i	2342.2612830796584-2.8194383821798134E-10i	2445.8944107293937+1.7930003364603693E-10i	2603.6894948915765-4.4636535224369463E-10i	2797.996557044068+6.6679743971059326E-12i	3009.9106264464967+4.267585844392253E-10i	3220.658850554017-9.004406047891516E-11i	3411.8268864376982-9.806867885725206E-11i	3565.5563292137776+2.2526597785060803E-10i	3665.7368803132194-1.824094596432826E-10i	3700.5951158739217-1.1017837554806106E-10i
-0.942478	2616.047007695981-0.05108797174351913i	2667.099575288636-7.698087839705278E-10i	2758.8703650453226-1.976101122678781E-10i	2900.1783859580787-4.90302414018378E-10i	3076.455267919356-7.01041639145709E-10i	3271.1292386406835-1.4581144027555246E-10i	3466.8485135715223-3.84876655618548E-10i	3645.944359086887+4.0493625185919073E-10i	3790.9114857353593+6.336079404060703E-12i	3885.7948080441242+4.460338847642773E-10i	3918.882130631354-2.943076739797292E-11i
-0.942478	2895.7756059729613+0.15057766038969161i	2934.5175613601014-1.4686684803154636E-10i	3020.167443516266-8.604467530880506E-12i	3152.9387345723667+2.935557741997798E-10i	3319.933700271374+1.1108476429618642E-10i	3505.9366934673976+3.9418249311888045E-11i	3694.4483936602496-1.7795206125112706E-10i	3868.1777347919+2.001358407914327E-10i	4009.6245960669976-1.6533818822765837E-11i	4102.59746537636+1.6998026980910075E-12i	4135.092011409359+1.0567351296002586E-10i
-0.942478	2896.387671967339+0.059253007429139054i	2934.7227024523754-2.4540396126734732E-11i	3020.3680410703087-4.92247411095342E-10i	3153.1330657313715-8.240246931460445E-11i	3320.121413944405-1.807753755717929E-10i	3506.118613518446+5.504596880724857E-11i	3694.6261020730985+5.7572414503616934E-11i	3868.3530693605176-3.253927029898474E-11i	4009.7991258841353-2.2426494730092983E-10i	4102.772058650055+6.800107451674777E-12i	4135.266744563363-1.1426537171505047E-10i
-0.942478	2978.8664067085315-0.11104069219056961i	3017.2439418535705+1.7907583087698614E-10i	3100.663363531075-7.421438655411448E-11i	3230.2148338415636+1.3047595655447035E-10i	3393.526653287502-2.721582455293856E-10i	3575.8476140251773+7.542226982594718E-11i	3761.020857579325+1.0102834780889796E-10i	3931.9819547028083-1.2945983389249646E-10i	4071.371907091979+4.9946388970608886E-11i	4163.082335416673+2.081902417944424E-10i	4195.151742240404-6.622156880383228E-11i
-0.942478	2979.325637661142-0.3096428815820576i	3017.591445176474-2.402316049628524E-10i	3101.0023608797264-5.793308197299691E-10i	3230.5415255530934-1.797189890358128E-11i	3393.839192741821+1.5244433393114536E-10i	3576.145828096811-2.2069062625608616E-11i	3761.3057441922656+1.6737549818156244E-10i	3932.2552767871266+3.3286829028141743E-10i	4071.636058374185+1.2127750236788683E-10i	4163.340448963975-3.022299782318572E-11i	4195.407724478969+1.331588037908286E-10i
-0.942478	3200.3354702538018+0.1477321092073696i	3238.1126559972317-2.400771124408287E-11i	3316.0358492707232+3.148511757818048E-10i	3437.5651150362723-1.4645318108870526E-10i	3591.5668644763864+7.561438508972427E-11i	3764.4259604826375-2.1081914129504094E-10i	3940.8676816083+8.504654072486297E-11i	4104.455939508601+6.505428510522608E-11i	4238.269971750078+1.0619400630858876E-10i	4326.506562159062+2.602608946266766E-10i	4357.39567753296-1.8105806355022852E-10i
-0.942478	3201.6899518864598+0.6226714283892893i	3239.855643213089+2.368647054396468E-10i	3317.7565331285355+2.338328556119843E-11i	3439.255006083521-5.5541044144976584E-11i	3593.224289414427+6.002985308099367E-11i	3766.0550605902718+5.718010012341805E-11i	3942.476100685921-4.543878836774325E-11i	4106.052102368882-1.4689213299146593E-10i	4239.860710992382-1.3905964785218043E-10i	4328.095825015334-5.487044179072986E-11i	4358.984792717278-4.660452481812869E-11i
-0.942478	3414.6461708847155-0.9397521933145405i	3455.586925093401-8.633396604097045E-11i	3529.8940441895825+4.270871569018031E-11i	3646.188125866657+1.987631563482667E-10i	3794.216002016127+2.1868999338178287E-10i	3961.1823368727646+3.2714451534711473E-10i	4132.433614144924-7.780922375227262E-11i	4291.914778237406+2.5841271107154578E-11i	4422.859737348566-2.8386992874020688E-11i	4509.444541513341+2.134465938507183E-10i	4539.800719435528-1.22401721887486E-10i
-0.942478	3414.7292856514646+0.32764585864658696i	3455.81066397293+1.5671224466583464E-10i	3530.1152746523094-1.503585729050549E-10i	3646.4060353863974-2.099873582048458E-10i	3794.430737572839-1.67553972845837E-10i	3961.3949102347174-7.495768989916093E-11i	4132.645579487316-8.310965644750436E-11i	4292.127746629203-2.2141382251726833E-10i	4423.074784186097-2.9204020243168804E-10i	4509.66165861727-1.899979842584833E-10i	4540.018703269573+3.5201001865909003E-11i
-0.942478	3443.9903269552055+0.25848727751017825i	3483.5925644779363-1.2233269327979213E-11i	3556.312999509499-5.764140651464292E-11i	3670.1709542504973-5.754231019249843E-11i	3815.1631710417028+5.597471589291761E-11i	3978.7635159232705-1.0227012752139955E-10i	4146.590011697576+2.2065059707987265E-10i	4302.872241165208+4.792269703906787E-10i	4431.159294375674-1.045590018509973E-10i	4515.9606103627-7.494329318720583E-11i	4545.6852989911-1.8172540285424312E-11i
-0.942478	3446.020084987878-0.351174925938069i	3485.8096393219807-2.908513999778547E-11i	3558.4927331542935+1.4432321585332196E-11i	3672.2949427227404-6.303024373866228E-12i	3817.2203373471416-1.4149342342117383E-10i	3980.7498462538756+1.1891185152363994E-10i	4148.507436745986-7.050411717953581E-11i	4304.727714726666-3.996363415058295E-10i	4432.964618268066+5.792451923826549E-11i	4517.732684311685-6.382494811043526E-11i	4547.445617377819-5.851864312318838E-11i
-0.942478	3485.9578021955745+0.3780053282550203i	3526.6101085029823-1.1831921250406745E-10i	3599.4764971959+2.237901387346083E-11i	3713.6337303000964-2.961254251752862E-11i	3859.132973401248-8.762609501141573E-11i	4023.4793616122456-2.353699734386211E-11i	4192.2734192327625+6.343601253301137E-11i	4349.656407302292-5.514465417612815E-11i	4479.005859607204+1.8660140812014914E-10i	4564.595890797651+1.0355533704555168E-10i	4594.614460576704+2.949748155027472E-11i
-0.942478	3486.819707169814-0.44784829123417946i	3527.9022508260728+3.4710584417376464E-11i	3600.7590036872452+2.2963049471165185E-12i	3714.9034609067517-1.9051897686551014E-11i	3860.3903552994066+1.3314265747442497E-11i	4024.7278440739224+3.4648931521709993E-11i	4193.518043631408+3.949450679791305E-11i	4350.901955326532+1.3196663802670994E-10i	4480.255161267541-4.605698303088785E-11i	4565.849000262474-1.3998364582529239E-10i	4595.869127583113+3.837040149042914E-11i
-0.942478	3678.9922398550175-0.09916204723189961i	3719.555066115977+1.1373352248770833E-10i	3788.697543846916-1.5958671442328336E-11i	3897.2881560932847-8.025286588803197E-11i	4036.127563968554+9.15959094689133E-13i	4193.479162888004+5.907615292277938E-11i	4355.607497560637-2.115547480999739E-11i	4507.2	4632.05472674543-1.2240222168432662E-10i	4714.796758556865+7.731647244010225E-12i	4743.838362521777+8.17991518097459E-11i
-0.942478	3680.354439902942+0.21952492509162738i	3721.3398477607802-1.6704577137834912E-11i	3790.4617638441855+2.855058267405802E-11i	3899.021951936972+4.334806088430382E-11i	4037.825453369158-3.2284400812813194E-11i	4195.139857563405+5.673355350292461E-11i	4357.233048012792+9.810376570963337E-12i	4508.790619045149-7.40124255254188E-11i	4633.625418884614+4.5068241178440764E-11i	4716.351666996291-1.1749941384033679E-11i	4745.387740403698-1.9043879337599582E-11i
-0.942478	3898.3415176676735-0.19213566829531187i	3940.240859286899-1.81900615218191E-10i	4005.646372223992-1.8143765410481461E-10i	4108.61885148972-5.1506216891987633E-11i	4240.691215216745-1.3350389896465877E-10i	4390.890921142343+2.282032566256771E-10i	4546.174210163671+1.3466431089696754E-10i	4691.802774843116-5.878405986582676E-11i	4812.049892920854-2.4121932436606097E-11i	4891.875927949526-1.5700533577706736E-10i	4919.919776986616-1.3526492346662273E-10i
-0.942478	3898.9358053656524-0.312294649363057i	3940.74597916823+1.513286679706593E-10i	4006.1469176817263-9.070129643775128E-11i	4109.112942229212-2.9100821563742012E-11i	4241.178375221398-3.536065929804723E-11i	4391.37209249113-6.997772708232152E-11i	4546.651433854172-3.8113759615277674E-11i	4692.278561398266+3.618032673517703E-11i	4812.526337495512-9.049273837524235E-11i	4892.353837426659+5.948066486642543E-11i	4920.398412325972+9.287249473737406E-11i
-0.942478	4117.32030618222-0.3052039417414146i	4150.903240620563+1.2776791918170478E-10i	4213.827072326496+2.920867644872114E-11i	4313.112636006524+1.7587655443474737E-11i	4440.837721506038+3.594138136424775E-11i	4586.598573219582+4.0617769968382375E-11i	4737.847384172487+3.8575303868386033E-11i	4880.205836293529+1.718300052869036E-10i	4998.137008032311-3.2294033461206597E-12i	5076.625290722131+1.0410018688061588E-12i	5104.238392638106+3.9779391122307954E-11i
-0.942478	4120.332549095801+0.6486189383016869i	4156.067020081371+6.023611329330187E-11i	4219.302759293156+8.622721716762951E-11i	4319.078242691871-5.855778112707193E-11i	4447.429976728958-2.4416333857207764E-11i	4593.9013591543135+3.592133265062069E-11i	4745.881992744651+1.7851058482159252E-12i	4888.922899941111-1.0652161443434496E-10i	5007.412914715043-4.086547841774706E-11i	5086.268595329108+7.868660005220026E-12i	5114.00986646264+2.341244333535575E-11i
-0.942478	4122.1829284041105-0.3116783677850327i	4156.784005621149-1.251159922906061E-10i	4220.050150709869-7.287325119983037E-11i	4319.87859964374+1.6499999789894213E-11i	4448.30885401786-2.5803153094714715E-11i	4594.887244645433-2.3181402719481253E-11i	4747.003898982615+8.753877509074355E-11i	4890.2033006514985+8.062799720685276E-11i	5008.854019723259+2.5628043254411796E-11i	5087.835433192511-4.2724518630970114E-11i	5115.625154543792-1.4365986620694095E-10i
-0.942478	4179.00464479447-0.5436387075831756i	4214.47514798544-1.006317641367582E-10i	4276.849055357423+2.981798845978155E-11i	4375.317217982712-3.592096168755383E-11i	4502.076794661969+1.695710137448588E-10i	4646.847066574941-8.821585716822064E-11i	4797.185890153428+1.1681865057894909E-10i	4938.7918864028+6.171722746232014E-11i	5056.173393521744+3.1645231839980265E-11i	5134.332214534303-3.5626456196576804E-11i	5161.836294107559-6.506790320136533E-11i
-0.942478	4182.954421137001+0.3930873833377305i	4218.040106698377-1.0328471614832402E-10i	4280.426880281818+2.5010147997213433E-11i	4378.920403430505-6.376430556470603E-12i	4505.722175597314+1.0387689920440347E-10i	4650.554809574183-2.0700852610381212E-11i	4800.976135940158+6.203257009209882E-11i	4942.678622535405+1.6519436079158177E-10i	5060.155961615357+5.7534703100044375E-11i	5138.3876318986595-8.26958318643685E-11i	5165.919227218748-9.5802578507034E-11i
-0.942478	4342.017978772817+0.11746186802573177i	4377.038471707795+1.25959103576168E-10i	4437.048789326694+1.5961729562693948E-10i	4531.904926839857+6.183861290817408E-12i	4654.215043269878-1.742540019737354E-11i	4794.155130373885-1.4340944243569885E-11i	4939.732565436279-2.254148867256035E-11i	5077.064398665382+5.1618226099586816E-11i	5191.040143815899-5.738863740330798E-11i	5266.992944909831-5.554655346934142E-12i	5293.731535599216+1.514107088789983E-10i
-0.942478	4345.318248611471-0.2863088655322562i	4380.850855039702-5.71895472657814E-11i	4440.8523520715335-1.8462873130741034E-11i	4535.6974224290325+9.30092907285744E-11i	4657.998401686707-1.1949275062032636E-11i	4797.9350716403405-5.635314805677459E-11i	4943.516950144913-4.251759574763831E-11i	5080.860590204648+6.767440107474422E-11i	5194.85192667296-1.6623354067030352E-11i	5270.818141836228+2.043660533606244E-11i	5297.562047184748-6.980184216955436E-12i
-0.942478	4508.143641301369-0.2185724888008315i	4545.595982648321+4.671426614817667E-12i	4603.846120572837+1.0476966501494285E-11i	4696.045442225519-1.585248006797441E-11i	4815.150125594894+8.175840943668775E-12i	4951.718223220429+8.357395365744418E-12i	5094.114729548837+4.64391590457537E-12i	5228.747370399005+4.0921720336642055E-12i	5340.703887299356-2.045328873248458E-11i	5415.421287662667+1.6300103894736882E-11i	5441.745592173152+1.239699541240931E-12i
-0.942478	4509.150443792157+0.004578442633411963i	4546.68	4604.939330269041+1.3319173760743496E-11i	4697.1511146606235+3.442470223642347E-11i	4816.27630448461-9.031497131883863E-11i	4952.875559012379-5.5060924313199116E-11i	5095.316347274715+1.0197859374723221E-10i	5230.007040779289+5.5913330359780844E-11i	5342.030111980403-1.01798952178432E-10i	5416.805726697007+9.447967580868621E-12i	5443.154067894407+1.5486706841688953E-10i
-0.942478	4530.0956304093725-0.2856695099684396i	4567.18547013809-5.283009324387843E-11i	4624.705957180464-5.260768676493643E-11i	4715.7496323040805-3.6824696082972974E-11i	4833.354676542629+5.2159045758420166E-11i	4968.184204496548+5.292748790669524E-11i	5108.734198259946-6.704652747816202E-11i	5241.579706049186+8.421532207188385E-11i	5352.017160867182+2.757732530437671E-11i	5425.707056143012-6.554629838334735E-11i	5451.6678564698495+5.309009506574693E-11i
-0.942478	4531.969151998685+0.03248636838436913i	4568.395673548739+1.8820585492890636E-11i	4625.897788531973+2.022295034389606E-11i	4716.911363334508-8.741520242492753E-12i	4834.474935562125-5.7790326789953836E-11i	4969.251570144749-5.845567844630598E-11i	5109.7369748877-7.906150645544677E-11i	5242.507235580048-1.2451838811953111E-10i	5352.865267159187-4.853917520422718E-11i	5426.4891535751485+1.2714254367222033E-10i	5452.423354345961-4.2275557118689744E-11i
-0.942478	4878.144483322382+0.5432474244103057i	4918.378751544915+2.2600319191559018E-10i	4972.80511481844+1.6840669813644384E-10i	5059.149938243401-4.9486841185552E-12i	5171.036415535783-1.1690912474799076E-10i	5299.784016849208-2.2415774019793613E-11i	5434.521736042247-8.373978328774767E-11i	5562.362765017973+1.8590918662610486E-10i	5669.000442333739+1.6101340667238023E-10i	5740.33668845371-4.320003005059634E-11i	5765.502792879412+8.8851802258297E-11i
-0.942478	5067.026536965607-0.10479520444592152i	5102.079347617551-2.586222453318286E-12i	5154.895092310481-1.5730393448239819E-10i	5238.781446658829-1.37790733341937E-10i	5347.656616069416+1.1603829481496488E-10i	5473.181284358532-1.7915581603132755E-10i	5604.825910310667+8.607141248191278E-12i	5730.004439995908-1.090128940762856E-11i	5834.63431238456-1.3866177278758426E-10i	5904.742313390986-4.063096525358292E-11i	5929.498231005944-7.167375498611674E-11i
-0.942478	5071.903520245551-0.35566286864567354i	5105.717898678141-3.0707562177529055E-11i	5158.52960844815+4.2808407377606835E-11i	5242.410735593356+2.024501258998032E-11i	5351.281173150314-8.473100690657351E-11i	5476.803057812301+4.4433261314849773E-11i	5608.447546988601-9.80804738129401E-11i	5733.628263114996+6.97932819785164E-11i	5838.261423800937+2.975383755931224E-11i	5908.372233800839+1.0259706254821799E-10i	5933.129238533897-8.53415718650248E-11i
-0.942478	5192.760435489754+0.13893675032154554i	5220.022561536415-2.6203099741268913E-11i	5274.038440204146-2.7887121890284692E-11i	5359.942547142226-6.218892948484855E-11i	5471.656830229792+9.101117576113072E-11i	5600.798428916704-3.2791255275367965E-11i	5736.6891488380215+1.0377636232399705E-10i	5866.408347970035+8.832322849388349E-11i	5975.276953269069+4.326754459704095E-12i	6048.487294668294-2.0502206107592262E-11i	6074.394536865754+1.5228729078101578E-11i
-0.942478	5193.424433086936-0.2588275134786387i	5221.180813560334+5.406423880578227E-11i	5275.240982049228+2.0251229680315467E-11i	5361.22087327472+1.4940535221927626E-12i	5473.04	5602.332447978481+1.638247807219517E-11i	5738.404432592557+4.067172323218665E-11i	5868.331225524317+5.0184300648383E-11i	5977.408419315127+3.561979082514146E-11i	6050.781724930841+4.4098212242516376E-11i	6076.75187377229+1.9617673831761982E-12i
-0.942478	5241.663637320454+0.668875657974926i	5268.44052200879+5.4378332440854695E-12i	5321.9479769889+5.677499298335866E-11i	5407.061687882156+1.2545628660811006E-10i	5517.779435747131+7.156406376286846E-12i	5645.809532452406+1.6505917379578234E-11i	5780.572709442045-8.123895948994131E-11i	5909.250898343614+1.4355476257831118E-11i	6017.268829727434+7.36787906882511E-12i	6089.917314840512+1.8229847773767163E-11i	6115.627479791063+1.4114345292682552E-10i
-0.942478	5241.830058109293-0.5839935952402414i	5270.468790254612+8.883486335079929E-11i	5324.027252245073+4.8349783869157435E-11i	5409.230143258499+8.022134243125198E-11i	5520.080915638376-5.1973810177663466E-11i	5648.293972880336+6.053772472437608E-11i	5783.292713709211-2.7042371588656065E-11i	5912.250031188219-1.9395717771550828E-12i	6020.556670040388+8.91161493173536E-12i	6093.435471752888-1.4602072404721201E-10i	6119.235510243316-4.709595631594311E-11i
-0.942478	5371.146840608978-0.8425557267937197i	5399.05278517651-3.1071182624706696E-11i	5451.065654568617-3.758818445971284E-11i	5533.839448139108+4.400861716478512E-11i	5641.57588170637-1.4900310369486622E-11i	5766.234729840565-2.6867242205259177E-11i	5897.521389483492-1.0721700554104999E-11i	6022.9318077108-1.5341361215139833E-10i	6128.232498734812-4.288369912546902E-11i	6197.865103319869-3.547914175763385E-11i	6221.519752617725-1.026305540146659E-10i
-0.942478	5378.0677214394755-0.36579050592084394i	5406.459113889777+2.4590933785273037E-11i	5458.526929811859-1.3528196183411835E-11i	5541.390019025021-4.6199211214779006E-11i	5649.241520867744-4.757079657205225E-11i	5774.0146654554765-4.9846775600289165E-11i	5905.338447444108-2.8547538584192873E-12i	6030.47885790901-5.113224183667066E-11i	6130.913734517874+1.1531967569678589E-10i	6199.061477344568+5.5455542403543E-11i	6224.127914189901+1.0544611646444616E-10i
-0.942478	5398.284577325371+0.6535611439019394i	5435.447856535167+2.1224836291184916E-11i	5485.291217536045+4.452091356355294E-11i	5564.564533226846-4.324929901573048E-11i	5667.640143925125+4.471742460952837E-11i	5786.724106774133-1.3068330058946671E-11i	5911.874745998998-6.469159538641386E-11i	6031.110008103136+6.287749176649146E-11i	6134.672851558511-1.175302921016976E-10i	6203.580288836228+2.249726966593052E-11i	6227.69402525609+7.47230493775133E-11i
-0.942478	5405.951484125407+0.24340189529155626i	5443.4750207212965+7.598697525957317E-11i	5493.368032401705-4.215034440340999E-12i	5572.730845588125+4.446686034178048E-11i	5675.948138360402-4.004553924120686E-11i	5795.251714035352-3.205037310684023E-12i	5920.76423805883-5.8203898840132624E-11i	6040.691354426627-9.944270839853729E-11i	6142.026845645756-1.814451250801992E-11i	6211.201122258017+1.0282849212670324E-10i	6235.920961755689-6.984543070494542E-12i
-0.942478	5510.044842261919+0.8467875634823344i	5542.669992910348-9.050733143169532E-11i	5596.379708797521-8.598952614808847E-11i	5681.629871656075-2.1430781668597283E-11i	5791.048673279365-1.4651471840880627E-10i	5914.350251583349+3.340592564338783E-11i	6042.593120409255+2.0171241580665344E-11i	6164.7241446125345-6.315531558781408E-11i	6267.187009930502+6.250816684190732E-11i	6336.08686800952-1.4859616616250192E-11i	6360.468276109044-1.0736078017019723E-11i
-0.942478	5510.457537571347-0.3510804638223132i	5542.850863713688+3.731112451007052E-11i	5596.593854496764+6.7478697145220214E-12i	5681.99928926983+2.7252736354090716E-11i	5792.0073055492-2.042138206288288E-11i	5915.951753033256+1.6517162193050095E-11i	6044.467663009189-8.123493698113955E-11i	6166.777402154734+6.9027694343656E-11i	6269.3896053604985+2.0855906030451722E-11i	6338.3978657808575+1.911837791073714E-11i	6362.819839292763+3.923514826604346E-11i
-0.942478	5531.721537992814-0.1545650893884326i	5561.573500426531+3.7596685560672316E-11i	5612.288021778532+9.328068125194409E-11i	5693.458178143897-6.992887740684477E-11i	5801.117869161561+3.099919379817239E-11i	5929.735249010316+4.0415545218725063E-11i	6067.818672248039+3.934681347519956E-12i	6201.251529564281+2.6248249938214553E-11i	6314.411195089895-1.1605815936926626E-11i	6391.172063680268+3.9289901480880747E-11i	6418.48
-0.942478	5534.185453026277+0.3033415923007744i	5563.025339511881-1.0842705816751593E-10i	5613.718475528523+4.408719377851304E-11i	5694.761556497462-5.771119813180188E-11i	5801.90268342361-5.85156214855271E-11i	5930.008868966844+1.4223635566548505E-11i	6067.982096575731+6.449136808578796E-11i	6201.3929767300715-4.823373626083065E-11i	6314.545081175109+1.303736028764888E-10i	6391.303041958617-2.7431772410144654E-11i	6418.607177258098+9.635006822631007E-12i
-0.942478	5557.035360622751+0.15196027876940882i	5591.518369771698+1.8558621965180638E-11i	5645.036956001941-1.5652057903249884E-11i	5730.44305924365+7.041842786158162E-11i	5842.070107896486+3.098723822593433E-11i	5971.959968878109-4.8593219109617614E-11i	6109.733237282959+6.450878143804937E-11i	6242.453910381182-2.3550735366891847E-11i	6354.904462445365-4.178520652555108E-11i	6431.157930291019+1.8195735775261726E-11i	6458.278661220078+5.734382896810771E-11i
-0.942478	5559.7412003148875+0.19089482659219875i	5593.43092531225-1.1595862186295761E-11i	5646.990914264951-1.9590160082456115E-11i	5732.468755251758+1.835810698223885E-11i	5844.2	5974.234361992479-2.0828976739724536E-11i	6112.188708956021-1.1483260262579745E-10i	6245.120635497512+2.6684732033554633E-11i	6357.7872452808615-4.8143584401591013E-11i	6434.212129466761-2.7403252389984068E-11i	6461.39966272312-6.541567591096284E-11i
-0.942478	5683.685853459486-0.019156998047883487i	5717.080329145355-9.838036377370851E-11i	5769.146648373014-5.249660877559236E-11i	5852.236524931957-7.120426752554565E-11i	5960.834125858116-9.135863318216492E-11i	6087.179908463088+3.853919415734681E-11i	6221.13937868695+1.498162397524446E-10i	6350.087088875517-1.2172724574408291E-11i	6459.219118621061+4.602532172530259E-11i	6533.132076704438+4.679491306602637E-12i	6559.398421559177-5.5572810442050155E-11i
-0.942478	5692.535440910502+0.2911276958403721i	5727.981859274569+2.9123709921395096E-11i	5780.299365372628-3.588487919380235E-11i	5863.8247359169-4.5116780705133E-11i	5973.064644735095-6.619895844424369E-11i	6100.282492758676-2.5393469828963953E-12i	6235.349933698687-1.191853440249258E-10i	6365.594480654257-7.506871504195404E-11i	6476.0544920287375+6.38957602097449E-11i	6551.01963428943+1.3019182634338305E-11i	6577.695169151939+7.004643310820834E-11i
-0.942478	5834.504778812693+0.12808860617753084i	5868.563086601668+2.394610623031087E-11i	5919.107932757046-2.6886213376445152E-11i	5999.816381925919+1.357959087617004E-11i	6105.387042539064-6.819456185496591E-11i	6228.333906008446+8.18833716651279E-11i	6357.890206711797-6.227189036756701E-11i	6470.204617769717-1.3080858824375749E-11i	6564.460872521099-1.5624169927090532E-10i	6627.806322824943-4.5358550870140653E-11i	6650.210023253184+8.986204327284574E-11i
-0.942478	5863.440277300428-0.2557169415608323i	5898.637530900432+1.968198536476327E-11i	5949.4388458608855-5.842102898326233E-11i	6030.29693365983-2.4247757115581237E-11i	6128.728167254286+4.8605608023028765E-11i	6240.323373874337+7.429739919425546E-12i	6358.840019141007-7.184006814583799E-11i	6484.623911096837-4.373914498940312E-11i	6591.221725529318+6.437092409172661E-11i	6663.507525941134-5.023278570224417E-11i	6689.21573077622-7.364166220033651E-11i
-0.942478	5877.3214851151715-0.29411969524304155i	5912.459049437878-4.461925602567273E-11i	5958.852771773169+1.4963667161260378E-12i	6033.054676475986-6.65604655177566E-12i	6137.15529574598+2.6589472020556344E-12i	6260.925527466722-1.1261809718376539E-10i	6392.471508184558+1.714581395572727E-10i	6519.3837808298495+6.122258926275322E-11i	6627.038583359232+4.25123763222363E-11i	6700.097767539617+9.197929194959516E-11i	6726.092698422021+4.898575258671636E-11i
-0.942478	5984.630443533042-0.6831655234426015i	6013.2904130807-3.0100751541703295E-11i	6061.003734995717-2.9560343417542184E-11i	6137.138895363651+7.748720800980046E-12i	6236.6083513325375-2.1122319447715528E-11i	6352.231946591752+2.437994121505125E-11i	6474.630959204595-1.4812827527376414E-11i	6592.179460751954+8.135228862982929E-11i	6691.384541462377-4.1313180196693615E-11i	6758.392716697803-7.201350621549581E-11i	6782.1647992014205-3.248251362043349E-11i
-0.942478	5993.963328524217-0.15711619293858028i	6023.048292826411-1.7424834370047088E-11i	6070.810663397145-8.030859685068307E-11i	6147.026002692329-6.241569186447563E-11i	6246.603047845993+1.1569835695593787E-11i	6362.354050034214+1.6983316824805788E-12i	6484.887533944853+7.594001871294742E-11i	6602.560228688547-6.803897069410962E-11i	6701.861614022-9.002023177656384E-12i	6768.927597660753-1.9909515204630163E-11i	6792.718315195202+8.356581976752605E-12i
-0.942478	6278.910157204351+0.21409471688607595i	6311.069599553414+6.14620875016359E-11i	6356.688620012998-4.133383303190738E-11i	6429.420411925603-6.853558471251571E-11i	6524.395259160446+5.677422339904644E-11i	6634.769498311198-2.5478232781935222E-11i	6751.587616879519-2.0631363331815912E-11i	6863.730574326+1.0392816133273039E-11i	6958.309323462938+6.100038123219253E-11i	7022.141956960501+5.3178124976890164E-11i	7044.7748947854625-1.250269159740313E-11i
-0.942478	6282.822815026043-0.7692036309870885i	6312.796644297319-9.404054922746099E-11i	6358.3894676286545+2.5103496239748873E-11i	6431.08937102212+3.812090393506351E-11i	6526.026801404961-3.871617228987317E-11i	6636.352760870894-1.2384349140343947E-10i	6753.107379580383-3.931056201133228E-11i	6865.172586250771-3.2106339836770705E-11i	6959.67	7023.436917960922+1.502635352205189E-10i	7046.044533345217-6.9036524562934544E-12i
-0.942478	6291.186577333224+1.4171061676522747i	6324.716833164073+4.840967700660574E-11i	6372.77589924169+5.186553815230094E-11i	6449.759694188608+7.77788644333429E-11i	6550.839021318907+4.020257738409791E-11i	6669.043891481396+6.631979719772803E-11i	6795.0745753903775+1.0064629172392148E-10i	6917.104785911832-9.651285586678434E-11i	7020.979686350916-3.185168531742435E-11i	7091.6773359249555-3.619491679930168E-11i	7116.874297626029-1.9175463367007986E-11i
-0.942478	6293.258211715428+0.4336566342937582i	6327.66996191472-5.538706897485608E-11i	6375.753814464379-7.52740114294981E-11i	6452.763048955093-2.3689163714349997E-11i	6553.862466252828+1.8054531535835555E-11i	6672.079786382251-4.0727909972875216E-11i	6798.112083243326-1.7051804928863757E-11i	6920.129769468545+4.7893755283291425E-11i	7023.979347965871+5.2702355701321546E-11i	7094.649718258924+2.126732126016622E-12i	7119.834606590023-8.68483546284795E-12i
-0.942478	6585.440324473915+0.41782746766115125i	6622.134286899448-4.26167717972835E-11i	6668.1248750035265-5.471306036879416E-11i	6741.715867339918-5.43836953132095E-11i	6838.252558879143-1.4092505452976488E-10i	6951.051464404796-3.9478894701793315E-11i	7071.192869099145+1.177994977413841E-10i	7187.346586256443+2.5213456809485178E-11i	7286.024792444492+7.978832879808306E-11i	7353.047242520386-4.7675804593610875E-11i	7376.901317293257+4.55391805859244E-11i
-0.942478	6590.911877738457+1.3021223787280087i	6628.5527500587605+3.1290074471339947E-11i	6674.60431466772-5.853385496412232E-11i	6748.293496026173+1.0963079071969131E-10i	6844.96	6957.904368785061+3.297979417491711E-11i	7078.190691180957-7.78373877796038E-11i	7194.462443207586-5.245993396886707E-11i	7293.21129574535+1.1782930201263295E-10i	7360.257998461221+4.5911848142342856E-11i	7384.11461911352-1.4786094222294313E-11i
-0.942478	6693.574972231269+0.5884266693155639i	6723.675214448198-1.5792934135224813E-11i	6766.623300831525+8.99836679386249E-11i	6835.244784010432-1.2210161826118495E-11i	6925.050730101622+8.47504546902435E-12i	7029.631994676497+1.6734108825215574E-11i	7140.52468530656-1.1175181934222001E-10i	7247.1543600820505+4.325089701956801E-11i	7337.2069038692725-9.753760884162656E-11i	7398.046724843572+4.888955558890014E-11i	7419.63052196407-1.269477424756712E-10i
-0.942478	6699.7773017376985-0.6420093918333857i	6732.023547920042-3.406560519251904E-12i	6775.03	6843.7301701544275-1.3791877536932538E-11i	6933.635350005058+1.00564081814293E-11i	7038.31283924873-1.7203993734024353E-11i	7149.273614421267+1.218579706744772E-10i	7255.919670294326+2.978983380050353E-12i	7345.931845917932+8.276665654009215E-11i	7406.7062271315035+1.212637528646589E-10i	7428.257715488976+1.6347249906004268E-11i
-0.942478	6989.802215345958-0.3633731031492226i	7025.592420279824-4.945913866421398E-12i	7069.0291200169895-2.4930740534074305E-10i	7138.548413393466-3.8252253612732635E-11i	7229.7554431998005-8.17057194669662E-11i	7336.307969534155+9.544618585719952E-12i	7449.7130409717265+4.656720689083033E-11i	7559.189556318558+1.083893327065288E-10i	7651.985831127884-3.840907051534496E-11i	7714.855573317062+4.651905133116552E-11i	7737.1930653854115-1.4025889158474306E-11i
-0.942478	6992.253185749315-0.07704166743507423i	7026.955881325722+1.0004674494250325E-10i	7070.402257956967-7.123886048144651E-11i	7139.935984804612-4.2530707477953664E-11i	7231.159072101203-6.829465076470595E-11i	7337.723841631221-1.2015528773686599E-12i	7451.129280762579-5.2849032279804926E-11i	7560.585547267397+7.227187708675785E-11i	7653.338900327043-6.975332216880926E-11i	7716.159291022344+1.0909384446648135E-10i	7738.474039087525+1.391916621537036E-11i
-0.942478	7429.354575145627-0.17090858367697795i	7457.327035159434+2.117535116698313E-11i	7498.109866432443+9.802424229229473E-11i	7563.3901038215-2.5218110544251325E-11i	7649.0432951754265+2.5795714469504583E-11i	7749.103073500308-2.8646698041086584E-11i	7855.570599604839+1.0478045979613246E-11i	7958.300484881658-1.7872921817451264E-11i	8045.324922914211-9.22823946392844E-11i	8104.2557892935265-2.320961867142126E-12i	8125.19671291595-6.879059326125949E-11i
-0.942478	7705.413829164483+1.3219345413799408i	7737.279955362034+3.359272970567041E-11i	7778.05978566439-9.56885713154281E-12i	7843.303946335507+2.659572687592128E-11i	7928.801363980999+1.5928333003594127E-12i	8028.384421318043-8.081959031549822E-11i	8133.674909504959-3.844875314384328E-11i	8233.97646410758+4.618601794028E-11i	8298.235252215663+1.2474728822312458E-11i	8201.280647286772+3.195860388732591E-12i	8167.404787523856-3.801933768734204E-11i
-0.942478	7707.395315828457-0.17544556084094037i	7737.628306672042-3.547051772090951E-11i	7778.41036401555+5.715996293539361E-11i	7843.6580679423505-3.9241135468733314E-11i	7929.1600670758335-1.8722159198357102E-12i	8028.7484196992355+2.4204126266795358E-12i	8134.045012279523+8.701479497229529E-11i	8234.355320571269-5.368731952552065E-12i	8316.528975554034-2.948236893666371E-11i	8228.577609186967+4.844899457197099E-11i	8194.831106847143-6.112727587887101E-11i
-0.942478	8010.308831577657+0.6217697651657033i	8047.229070007273-2.009606764111803E-11i	8086.761949382207+4.4505643714841396E-11i	8149.0871575054725-4.9241369398457546E-11i	8228.14616900162+2.7504209756064724E-11i	8313.553859969237-1.2122488382295016E-10i	8381.214902492353+1.4077394069105963E-12i	8389.0176833434+4.871515939033917E-12i	8316.899217846745-2.79609575066561E-11i	8228.582482703001-2.8022099100098202E-11i	8194.835683915553-7.611446010158018E-12i
-0.942478	8343.726465621385-1.839203936252022i	8351.131600741133-6.289466538351905E-11i	8354.529374978116+3.9166309738372855E-11i	8359.851227804835+2.6611008922129492E-11i	8366.61695215811+6.258288319821519E-11i	8374.22	8381.959430539837-1.1967975093660578E-11i	8389.099356209525-1.1770339889943138E-10i	8325.582874014812+3.51367651804801E-11i	8255.818870536008+1.137300959857063E-10i	8222.192652154292+3.890670299231019E-11i
-0.942478	8346.01713186657+0.24757200156205939i	8351.396228194139+5.8007959361780836E-12i	8354.79282702855+3.8119616173265075E-11i	8360.112817068059+2.4511673721058643E-11i	8366.877735321617+3.978703906395608E-11i	8374.493268653632+7.672307006418254E-11i	8385.983139168166-5.423052034698781E-11i	8409.454675031167-5.903366805573454E-11i	8325.608848293785+5.4976912285958136E-12i	8304.845401065993+1.554376524758379E-11i	8271.461523226359-1.0609034164983157E-10i
-0.942478	8368.909351617394+2.294651245657319i	8374.016948347215-4.678630187613558E-11i	8377.402590335807+1.0208111935435393E-11i	8382.703938920138+1.1606785744976269E-11i	8389.44004408367+1.1607866905650844E-11i	8396.996903977686+7.52611016678223E-11i	8404.670767874402-9.958171432588942E-12i	8411.18363724488-2.0210104482517566E-11i	8352.045851507366+1.687079196789058E-11i	8304.86476935384+1.1057724342553336E-10i	8271.480192685538-1.6191564034299635E-11i
[truncated: 1,317 more rows]

## Sheet: Figure3
Fig 3a											Fig 3c
[truncated: 45 more rows]

## Sheet: Figure4
Fig 4a											Fig 4c
[truncated: 45 more rows]
